# Supplementary material for: Toll-like receptor expression in human non-small cell lung carcinoma: potential prognostic indicators of disease
Source: Oncotarget. 2017 Jul 22;8(54):91860–75. doi: 10.18632/oncotarget.19463 (PMC5696147; doi:10.18632/oncotarget.19463)
Supplement: Supplementary file 2 [file oncotarget-08-91860-s002.xlsx]

## Sheet: A. Combined NSCLC OS
	Meta-analysis results for associations between the TLRs combined and overall survival for NSCLC patients*
					Univariate	Multivariate**
Stage	Genes combined for analysis	Affy Probe ID	n	HR^	p value univariate	p value (gene)	HR (gene)	p value (histology)	p value (gender)
all	TLR1-10	See Table 1A	1145	0.54 (0.45-0.66)	2.7e-10	1e-15	0.64 (0.52 - 0.78)	1e-15	0.0052
all	TLR1,2,3,5,6,7,8	See Table 1A	1145	0.52 (0.43-0.63)	2e-11	1e-15	0.61 (0.5 - 0.75)	0.0001	0.0073
stage 1	TLR1-10	See Table 1A	449	0.36 (0.24-0.49)	1.9e-09	1e-15	0.43 (0.3-0.63)	0.012	ns
stage 2	TLR1-10	See Table 1A	161	0.75 (0.48-1.19)	ns
stage 1#	TLR2,3,5,6,7,8	See Table 1A	449	0.34 (0.24-0.48)	1.9e-10	1e-15	0.4 (0.27 - 0.58)	0.0356	ns
	* n too low for stages 3 and above; ** multivariate for all NSCLC is for gender and histology; ^ HR = hazard ratio.
	# Those TLRs individually significant at Stage 1 were evaluated.

## Sheet: B. Combined ADC OS
	Meta-analysis results for associations between the TLRs combined and overall survival for ADC patients*
					Univariate	Multivariate**
	Stage	Genes combined for analysis	n	HR^	p value	p value (gene)	HR (gene)	p value (stage)	p value (gender)
	all	TLR1-10	673	0.38 (0.28-0.53)	3e-09	1e-15	0.43 (0.31 - 0.59)	1e-15	ns
	all	TLR1,2,3,5,6,7,8	673	0.38 (0.2-0.52)	1.2e-09	1e-15	0.42 (0.3 - 0.58)	1e-15	ns
	stage 1	TLR1-10	346	0.37 (0.24-0.57)	3.8e-06
	stage 2	TLR1-10	168	0.49 (0.28-0.85)	0.009
	stage 1#	TLR1,2,3,4,5,6,7,8,10	346	0.35 (0.22-0.55)	1.3e-06
	stage 2#	TLR1,2,3,7	118	0.46 (0.28-0.75)	0.0016
	* n too low for stages 3 and above; ** multivariate for all NSCLC is for gender and histology; ^ HR = hazard ratio.
	# Those TLRs individually significant at Stage 1 or 2 were evaluated.

## Sheet: C. NSCLC stage 1 analysis
Meta-analysis results for associations between the TLRs and overall survival for NSCLC patients for stage 1#
			Univariate		Multivariate
Gene	Affy Probe ID	n	HR	p value univariate	p value (gene)*	HR (gene)	p value (histology)	p value (gender)
TLR1	210176_at	449	0.78 (0.6-1.03)	0.076	ns	-	1e-15	-
TLR2	204924_at	449	0.37 (0.28-0.5)	4.8e-12	1e-15	0.46 (0.33-0.64)	0.0053	-
TLR3	206271_at	449	0.49 (0.37-0.65)	4.7e-07	0.0052	0.62 (0.46-0.84)	1e-15	-
TLR4	232068_s_at	449	0.77 (0.56-1.05)	ns	-	-	-	-
TLR5	210166_at	449	0.53 (0.4-0.7)	8.9e-06	0.0002	0.58 (0.44 0.78)	1e-15	-
TLR6	239021_at	449	0.6 (0.43-0.83)	0.0018	0.0278	0.69 (0.49 0.96)	0.0001	-
TLR7	220146_at	449	0.42 (0.31-0.55)	6.1e-10	1e-15	0.51 (0.38-0.7)	0.0002	0.0006
TLR8	229560_at	449	0.54 (0.39-0.75)	0.00017	0.0023	0.6 (0.43-0.83)	0.0001	-
TLR9	223903_at	449	1.0 (0.73-1.37)	ns	ns	-	-	-
TLR10	223751_x_at	449	0.75 (0.55-1.03)	ns	ns	-	-	-

## Sheet: D. ADC stage 1 analysis
Meta-analysis results for associations between the TLRs and overall survival for ADC patients for stage 1#
			Univariate
Gene	Affy Probe ID	n	HR	p value univariate
TLR1	210176_at	346	0.55 (0.37-0.82)	0.0027
TLR2	204924_at	346	0.36 (0.24-0.55)	8.2e-07
TLR3	206271_at	346	0.48 (0.32-0.72)	0.00027
TLR4	232068_s_at	346	0.67 (0.45-1.0)	0.051
TLR5	210166_at	346	0.49 (0.33-0.74)	0.00051
TLR6	239021_at	346	0.49 (0.32-0.75)	0.00072
TLR7	220146_at	346	0.33 (0.22-0.5)	7.5e-08
TLR8	229560_at	346	0.52 (0.34-0.79)	0.002
TLR9	223903_at	346	0.94 (0.63-1.41)	ns
TLR10	223751_x_at	346	0.62 (0.41-0.93)	0.02
