# Supplementary material for: Toll-like receptor expression in human non-small cell lung carcinoma: potential prognostic indicators of disease
Source: Oncotarget. 2017 Jul 22;8(54):91860–75. doi: 10.18632/oncotarget.19463 (PMC5696147; doi:10.18632/oncotarget.19463)
Supplement: Supplementary file 3 [file oncotarget-08-91860-s003.xlsx]

## Sheet: A.All genes coexpress with TLR1
Gene Symbol	Cytoband	Pearson Score	Spearman Score
ABCA1	9q31.1	0.34	0.39
ABCA6	17q24.3	0.38	0.41
ABCD2	12q12	0.47	0.47
ABI3	17q21.3	0.5	0.53
ACAP1	17p13.1	0.39	0.42
ACER3	11q13.5	0.39	0.45
ACP5	19p13.2	0.36	0.43
ACSM5	16p12.3	0.36	0.44
ACTR2	2p14	0.35	0.34
ADAMDEC1	8p21.2	0.37	0.43
ADAP2	17q11.2	0.53	0.5
ADGRE3	19p13.1	0.32	0.35
ADGRE4P	19p13.3	0.33	0.33
ADGRG5	16q21	0.37	0.4
ADORA2A	22q11.23	0.36	0.43
ADORA3	1p13.2	0.54	0.5
ADPRH	3q13.31-q13.33	0.34	0.45
AGAP2	12q14.1	0.44	0.46
AIF1	6p21.3	0.56	0.57
AKNA	9q32	0.31	0.32
AKNAD1	1p13.3	0.31	0.13
ALOX5	10q11.2	0.52	0.56
ALOX5AP	13q12	0.53	0.51
AMPD3	11p15	0.4	0.44
ANKRD44	2q33.1	0.4	0.47
AOAH	7p14.2	0.59	0.58
AP1S2	Xp22.2	0.53	0.59
APBB1IP	10p12.1	0.54	0.57
APOBEC3C	22q13.1	0.43	0.47
APOBEC3D	22q13.1	0.37	0.45
APOBEC3G	22q13.1-q13.2	0.48	0.49
APOC1	19q13.2	0.32	0.42
APOC2	19q13.2	0.34	0.44
APOL3	22q13.1	0.4	0.53
APOL4	22q11.2-q13.2	0.31	0.56
AQP9	15q	0.38	0.37
ARHGAP15	2q22.2-q22.3	0.47	0.51
ARHGAP18	6q22.33	0.59	0.57
ARHGAP25	2p13.3	0.56	0.6
ARHGAP30	1q23.3	0.57	0.59
ARHGAP39	8q24.3	-0.31	-0.37
ARHGAP9	12q13.3	0.49	0.5
ARHGEF3	3p14.3	0.33	0.42
ARHGEF6	Xq26.3	0.59	0.58
ARID5A	2q11.2	0.39	0.44
ARL11	13q14.2	0.43	0.55
ARPC2	2q36.1	0.35	0.49
ARRB2	17p13	0.39	0.37
ARRDC4	15q26.3	0.31	0.44
ARSB	5q14.1	0.41	0.41
ASB2	14q31-q32	0.45	0.47
ATG3	3q13.2	0.34	0.37
ATG4C	1p31.3	0.32	0.33
ATG7	3p25.3	0.38	0.38
ATP10D	4p12	0.32	0.41
ATP6AP2	Xp11.4	0.33	0.32
ATP6V1B2	8p21.3	0.48	0.48
ATP8B4	15q21.2	0.59	0.57
B2M	15q21.1	0.45	0.48
B3GNT2	2p15	0.34	0.44
BACH1	21q22.11	0.31	0.44
BAG6	6p21.3	-0.32	-0.35
BBX	3q13.1	0.32	0.35
BCL2A1	15q24.3	0.48	0.48
BEST1	11q13	0.53	0.52
BHLHE41	12p12.1	0.36	0.47
BIN2	12q13	0.57	0.61
BLNK	10q23.2-q23.33	0.39	0.44
BMP2K	4q21.21	0.53	0.55
BRS3	Xq26.3	0.34	0.03
BTK	Xq21.33-q22	0.61	0.63
BTLA	3q13.2	0.32	0.38
BTN2A2	6p22.1	0.37	0.38
BTN3A1	6p22.1	0.42	0.4
BTN3A3	6p21.3	0.39	0.42
C10ORF128	10q11.23	0.6	0.59
C10ORF54	10q22.1	0.42	0.47
C11ORF21	11p15.5	0.33	0.38
C12ORF4	12p13.3	0.34	0.39
C15ORF53	15q14	0.39	0.33
C1ORF162	1p13.2	0.45	0.48
C1ORF54	1q21.2	0.32	0.37
C1QA	1p36.12	0.54	0.47
C1QB	1p36.12	0.56	0.5
C1QC	1p36.11	0.59	0.52
C1R	12p13	0.31	0.36
C3AR1	12p13.31	0.64	0.61
C5AR1	19q13.3-q13.4	0.33	0.4
C5ORF56	5q31.1	0.36	0.37
C9ORF139	9q34.3	0.34	0.37
C9ORF72	9p21.2	0.4	0.36
CACNA2D4	12p13.33	0.49	0.43
CALHM2	10q24.33	0.5	0.53
CAMK1G	1q32.2	0.31	0.42
CAMK4	5q21.3	0.42	0.4
CAMSAP3	19p13.2	-0.32	-0.34
CARD16	11q22	0.42	0.48
CARD6	5p13.1	0.32	0.41
CARD8	19q13.33	0.36	0.35
CARD9	9q34.3	0.31	0.44
CASP1	11q23	0.55	0.57
CASP10	2q33-q34	0.31	0.46
CASP5	11q22.2-q22.3	0.48	0.42
CASS4	20q13.31	0.41	0.45
CCDC88A	2p16.1	0.39	0.43
CCDC9	19q13.32	-0.31	-0.32
CCL13	17q11.2	0.4	0.32
CCL2	17q11.2-q12	0.44	0.43
CCL23	17q12	0.32	0.32
CCL28	5p12	0.31	0.29
CCL3	17q12	0.5	0.44
CCL3L1	17q21.1	0.45	0.4
CCL4	17q12	0.42	0.42
CCL4L1	17q12	0.39	0.38
CCL8	17q11.2	0.37	0.38
CCR1	3p21	0.53	0.59
CCR2	3p21.31	0.63	0.58
CCR4	3p24	0.38	0.45
CCR5	3p21.31	0.61	0.59
CCR6	6q27	0.39	0.44
CCR8	3p22	0.52	0.5
CCRL2	3p21	0.38	0.47
CD101	1p13	0.43	0.51
CD14	5q31.1	0.58	0.51
CD163	12p13.3	0.45	0.48
CD163L1	12p13.3	0.46	0.37
CD180	5q12	0.57	0.6
CD1D	1q23.1	0.4	0.5
CD2	1p13.1	0.45	0.45
CD200	3q13.2	0.32	0.42
CD200R1	3q13.2	0.6	0.58
CD200R1L	3q13.2	0.33	0.27
CD209	19p13	0.42	0.39
CD226	18q22.3	0.58	0.55
CD244	1q23.3	0.41	0.45
CD247	1q24.2	0.4	0.45
CD27	12p13	0.33	0.32
CD28	2q33	0.56	0.55
CD300A	17q25.1	0.58	0.58
CD300C	17q25.1	0.52	0.56
CD300LB	17q25.1	0.33	0.42
CD300LF	17q25.1	0.34	0.53
CD33	19q13.3	0.57	0.59
CD37	19q13.3	0.4	0.49
CD3D	11q23	0.33	0.37
CD3E	11q23	0.39	0.41
CD3G	11q23	0.5	0.48
CD4	12p13.31	0.63	0.61
CD40	20q12-q13.2	0.39	0.41
CD40LG	Xq26	0.31	0.37
CD48	1q21.3-q22	0.34	0.48
CD5	11q13	0.37	0.46
CD52	1p36	0.34	0.46
CD53	1p13	0.66	0.65
CD6	11q13	0.41	0.42
CD68	17p13	0.5	0.54
CD72	9p13.3	0.48	0.49
CD74	5q32	0.36	0.39
CD80	3q13.3-q21	0.57	0.56
CD83	6p23	0.38	0.47
CD84	1q24	0.65	0.61
CD86	3q21	0.65	0.64
CD8A	2p12	0.38	0.32
CD8B	2p12	0.36	0.32
CD93	20p11.21	0.31	0.29
CDKN2B-AS1	9p21.3	0.35	0.27
CEACAM21	19q13.2	0.31	0.46
CEBPD	8p11.2-p11.1	-0.32	-0.37
CECR1	22q11.2	0.41	0.41
CECR6	null	0.38	0.45
CEP85L	6q22	0.41	0.42
CHN2	7p15.3	0.32	0.43
CHRNA6	8p11.21	0.4	0.46
CIITA	16p13	0.42	0.39
CLEC10A	17p13.1	0.49	0.48
CLEC12A	12p13.2	0.36	0.47
CLEC4A	12p13	0.56	0.61
CLEC4C	12p13.2-p12.3	0.42	0.38
CLEC4D	12p13.31	0.34	0.36
CLEC5A	7q33	0.48	0.42
CLEC6A	12p13	0.31	0.46
CLEC7A	12p13.2	0.49	0.52
CLEC9A	12p13.2	0.31	0.27
CLECL1	12p13.31	0.4	0.44
CLUH	17p13.3	-0.31	-0.36
CMKLR1	12q24.1	0.6	0.58
CMTM1	16q21	0.31	0.37
CNRIP1	2p14	0.36	0.39
CNTROB	17p13.1	-0.31	-0.43
CORO1A	16p11.2	0.41	0.46
CORO1C	12q24.1	0.4	0.45
CORO7	16p13.3	0.31	0.31
COTL1	16q24.1	0.44	0.52
CPED1	7q31.31	0.46	0.49
CPVL	7p15.1	0.52	0.57
CR1	1q32	0.52	0.5
CRHBP	5q13.3	0.39	0.4
CRLF3	17q11.2	0.38	0.45
CRTAM	11q24.1	0.46	0.45
CRYBB1	22q12.1	0.5	0.45
CSF1	1p13.3	0.34	0.47
CSF1R	5q32	0.61	0.6
CSF2RA	Xp22.32 and Yp11.3	0.43	0.44
CSF2RB	22q13.1	0.59	0.59
CSGALNACT2	10q11.21	0.31	0.35
CSK	15q24.1	0.32	0.38
CT47A1	Xq24	0.35	0.11
CTLA4	2q33	0.36	0.39
CTSB	8p22	0.44	0.47
CTSC	11q14.2	0.39	0.46
CTSK	1q21	0.33	0.38
CTSS	1q21	0.54	0.57
CTSZ	20q13.32	0.33	0.35
CX3CR1	3p21.3	0.31	0.4
CXCL10	4q21	0.41	0.45
CXCL12	10q11.1	0.36	0.46
CXCL9	4q21	0.37	0.41
CXCR2P1	2q35	0.37	0.37
CXCR6	3p21	0.44	0.41
CXORF21	Xp21.2	0.56	0.55
CXORF38	Xp11.4	0.34	0.39
CYBB	Xp21.1	0.67	0.62
CYLD	16q12.1	0.39	0.47
CYP2U1	4q25	0.35	0.35
CYSLTR2	13q14.2	0.62	0.58
CYTH4	22q12.3-q13.1	0.64	0.64
CYTIP	2q11.2	0.41	0.45
DAB2	5p13.1	0.53	0.52
DAPP1	4q25-q27	0.39	0.47
DCANP1	5q31.1	0.46	0.5
DCN	12q21.33	0.32	0.38
DDO	6q21	0.36	0.46
DMXL2	15q21.2	0.42	0.39
DNAJB14	4q23	0.33	0.34
DNAJC5B	8q13.1	0.42	0.46
DOCK10	2q36.2	0.47	0.46
DOCK11	Xq24	0.43	0.49
DOCK2	5q35.1	0.58	0.57
DOCK4	7q31.1	0.31	0.38
DOCK8	9p24.3	0.49	0.5
DOK2	8p21.3	0.57	0.53
DOK3	5q35.3	0.47	0.53
DPEP2	16q22.1	0.4	0.48
DSCR3	21q22.2	0.31	0.36
DSE	6q22	0.46	0.47
EAF2	3q13.33	0.34	0.31
EBI3	19p13.3	0.4	0.41
EGR2	10q21.1	0.36	0.48
EMILIN2	18p11.3	0.45	0.48
ENOX2	Xq25	0.31	0.36
ENPP2	8q24.1	0.35	0.37
ENTHD1	22q13.1	0.37	0.4
ENTPD1	10q24	0.4	0.4
EOMES	3p24.1	0.41	0.45
EPB41L2	6q23	0.47	0.49
EPM2A	6q24	0.33	0.38
EPS15	1p32	0.32	0.34
EPSTI1	13q13.3	0.34	0.45
ESRP2	16q22.1	-0.38	-0.39
ESYT1	12q13.2	0.32	0.33
EVI2A	17q11.2	0.49	0.58
EVI2B	17q11.2	0.6	0.63
F13A1	6p25.3-p24.3	0.51	0.45
FAM102B	1p13.3	0.35	0.46
FAM26E	6q22.1	0.31	0.43
FAM26F	6q22.1	0.44	0.5
FAM49A	2p24.2	0.44	0.45
FAM78A	9q34	0.52	0.53
FAM83H	8q24.3	-0.34	-0.38
FAR2	12p11.22	0.4	0.49
FASLG	1q23	0.39	0.38
FCER1G	1q23	0.52	0.56
FCGR1A	1q21.2-q21.3	0.56	0.58
FCGR1B	1p11.2	0.53	0.56
FCGR1C	1q21.2	0.54	0.53
FCGR2A	1q23	0.56	0.46
FCGR2B	1q23	0.55	0.52
FCGR2C	1q23.3	0.61	0.54
FCGR3A	1q23	0.63	0.57
FCN1	9q34	0.47	0.45
FCRL6	1q23.2	0.33	0.26
FERMT3	11q13.1	0.58	0.6
FFAR4	10q23.33	0.44	0.5
FGD2	6p21.2	0.54	0.56
FGD3	null	0.43	0.44
FGD5	3p25.1	0.39	0.42
FGR	1p36.2-p36.1	0.4	0.49
FIG4	6q21	0.33	0.35
FKBP15	9q32	0.4	0.41
FLI1	11q24.1-q24.3	0.49	0.52
FLT3	13q12	0.31	0.37
FLT3LG	19q13.3	0.33	0.33
FMNL1	17q21	0.34	0.37
FMNL3	12q13.12	0.48	0.49
FMO2	1q24.3	0.36	0.39
FNBP1	9q34	0.37	0.39
FOLR2	11q13.3-q13.5	0.5	0.45
FOXP3	Xp11.23	0.44	0.47
FPR1	19q13.4	0.49	0.44
FPR2	19q13.3-q13.4	0.34	0.3
FPR3	19q13.3-q13.4	0.67	0.66
FRMD4A	10p13	0.39	0.47
FXR2	17p13.1	-0.31	-0.37
FYB	5p13.1	0.56	0.59
GAB3	Xq28	0.51	0.52
GAL3ST4	7q22.1	0.6	0.58
GAPT	5q11.2	0.43	0.49
GAS2L3	12q23.1	0.46	0.42
GAS7	17p13.1	0.4	0.47
GATSL3	22q12	-0.34	-0.44
GBP1	1p22.2	0.35	0.46
GBP4	1p22.2	0.39	0.47
GBP5	1p22.2	0.46	0.47
GCNT1	9q13	0.32	0.37
GFI1	1p22	0.42	0.39
GFRA2	8p21.3	0.31	0.3
GGTA1P	9q33.2	0.48	0.48
GIMAP1	7q36.1	0.47	0.48
GIMAP2	7q36.1	0.55	0.54
GIMAP4	7q36.1	0.59	0.58
GIMAP5	7q36.1	0.51	0.48
GIMAP6	null	0.59	0.57
GIMAP7	7q36.1	0.47	0.48
GIMAP8	7q36.1	0.42	0.45
GIT2	12q24.1	0.37	0.38
GLIPR1	12q21.2	0.41	0.53
GLIPR2	9p13.3	0.41	0.51
GLYATL3	6p12.3	0.34	0.05
GM2A	5q33.1	0.36	0.49
GMFG	19q13.2	0.43	0.47
GMIP	19p13.11	0.38	0.38
GNA13	17q24.3	0.42	0.45
GNAI2	3p21.31	0.31	0.39
GNB4	3q26.33	0.43	0.46
GNG2	14q21	0.53	0.53
GOLGA2P7	15q25.2	-0.31	-0.32
GPATCH11	2p22.2	0.34	0.34
GPBAR1	2q35	0.33	0.38
GPNMB	7p15	0.4	0.58
GPR137B	1q42-q43	0.49	0.54
GPR141	7p14.1	0.61	0.62
GPR155	2q31.1	0.5	0.48
GPR174	Xq21.1	0.47	0.47
GPR18	13q32	0.35	0.44
GPR183	13q32.3	0.36	0.42
GPR31	6q27	0.38	0.39
GPR34	Xp11.4	0.61	0.6
GPR55	2q37	0.38	0.42
GPR65	14q31-q32.1	0.58	0.66
GPR82	Xp11.4	0.48	0.54
GPR84	12q13.13	0.55	0.54
GPRC5C	17q25	-0.31	-0.32
GPRIN3	4q22.1	0.42	0.49
GRAP2	22q13.2	0.49	0.48
GRB2	17q24-q25	0.42	0.44
GRIN3A	9q31.1	0.45	0.44
GRK6	5q35	0.31	0.2
GSDMA	17q21.1	0.39	0.28
GVINP1	11p15.4	0.38	0.42
GYG1	3q24-q25.1	0.32	0.37
GYLTL1B	11p11.2	-0.32	-0.38
GYPC	2q14-q21	0.37	0.44
GZMK	5q11.2	0.4	0.41
GZMM	19p13.3	0.32	0.28
HAAO	2p21	0.38	0.41
HAPLN3	15q26.1	0.38	0.43
HAVCR2	5q33.3	0.63	0.61
HCFC2	12q23.3	0.36	0.41
HCK	20q11-q12	0.43	0.63
HCLS1	3q13	0.45	0.54
HCP5	6p21.3	0.36	0.37
HCST	19q13.1	0.39	0.47
HDX	Xq21.1	0.34	0.37
HIVEP3	1p34	0.36	0.45
HK3	5q35.2	0.49	0.45
HLA-DMB	6p21.3	0.52	0.55
HLA-DOA	6p21.3	0.43	0.49
HLA-DPA1	6p21.3	0.48	0.5
HLA-DPB1	6p21.3	0.41	0.46
HLA-DPB2	6p21.3	0.31	0.42
HLA-DQA1	6p21.3	0.44	0.46
HLA-DQA2	6p21.3	0.33	0.35
HLA-DRA	6p21.3	0.47	0.5
HLA-DRB1	6p21.3	0.39	0.38
HLA-E	6p21.3	0.42	0.42
HPGDS	4q22.3	0.42	0.4
HSD11B1	1q32-q41	0.33	0.53
HSD52	1p32.1	0.31	0.17
HSF5	17q22	0.32	0.37
HVCN1	12q24.11	0.43	0.5
ICOS	2q33	0.48	0.48
IFI16	1q22	0.31	0.3
IFI30	19p13.1	0.46	0.48
IFNAR2	21q22.11	0.31	0.34
IGFLR1	19q13.12	0.31	0.28
IGSF21	1p36.13	0.47	0.29
IGSF6	16p12.2	0.58	0.61
IKZF1	7p12.2	0.5	0.53
IKZF3	17q21	0.38	0.38
IL10	1q31-q32	0.51	0.51
IL10RA	11q23	0.58	0.6
IL12RB1	19p13.1	0.59	0.58
IL15	4q31	0.31	0.32
IL16	15q26.3	0.48	0.53
IL18BP	11q13	0.41	0.43
IL18R1	2q12	0.35	0.48
IL1B	2q14	0.51	0.51
IL21R	16p11	0.58	0.56
IL23R	1p31.3	0.39	0.46
IL27	16p11	0.42	0.35
IL2RA	10p15-p14	0.52	0.47
IL2RB	22q13.1	0.48	0.53
IL2RG	Xq13.1	0.37	0.49
IL4I1	19q13.3-q13.4	0.46	0.51
IL7	8q12-q13	0.4	0.41
IL7R	5p13	0.45	0.5
IL9R	Xq28 and Yq12	0.37	0.36
INPP5D	2q37.1	0.41	0.49
IRF1	5q31.1	0.34	0.37
IRF2	4q34.1-q35.1	0.31	0.31
IRF5	7q32	0.4	0.46
IRF8	16q24.1	0.55	0.6
ITGA4	2q31.3	0.53	0.58
ITGAD	16p11.2	0.31	0.27
ITGAL	16p11.2	0.5	0.51
ITGAM	16p11.2	0.55	0.55
ITGAX	16p11.2	0.34	0.53
ITGB2	21q22.3	0.49	0.5
ITGB7	12q13.13	0.55	0.56
ITK	5q31-q32	0.4	0.45
JAK2	9p24	0.48	0.47
JAK3	19p13.1	0.32	0.35
JAML	11q23.3	0.52	0.51
JAZF1	7p15.2-p15.1	0.42	0.43
JCHAIN	4q21	0.31	0.23
KBTBD8	3p14	0.52	0.55
KCNAB2	1p36.3	0.57	0.6
KCNH4	17q21.2	0.32	0.29
KCNJ10	1q23.2	0.35	0.34
KCNJ5	11q24	0.32	0.43
KCNK13	14q32.11	0.57	0.57
KCNMB1	5q34	0.33	0.43
KCTD12	13q22.3	0.47	0.49
KIAA0226L	13q14.13	0.52	0.58
KIAA1551	12p11.21	0.36	0.42
KIF2A	5q12-q13	0.41	0.26
KLF1	19p13.2	0.31	0.22
KLHL6	3q27.3	0.41	0.49
KLRB1	12p13	0.33	0.41
KLRC4	12p13.2-p12.3	0.36	0.28
KLRD1	12p13	0.34	0.31
KLRG1	12p13.31	0.43	0.46
KLRK1	12p13.2-p12.3	0.36	0.32
KMO	1q42-q44	0.39	0.5
LACC1	13q14.11	0.36	0.42
LACTB	15q22.1	0.45	0.52
LAIR1	19q13.4	0.63	0.62
LAP3	4p15.32	0.45	0.48
LAPTM5	1p34	0.63	0.65
LAT2	7q11.23	0.48	0.58
LAX1	1q32.1	0.34	0.37
LCK	1p34.3	0.39	0.5
LCP1	13q14.3	0.65	0.63
LCP2	5q35.1	0.65	0.63
LDLRAD4	18p11.21	0.38	0.44
LHFPL2	5q14.1	0.42	0.46
LILRA1	19q13.4	0.53	0.51
LILRA3	19q13.4	0.31	0.24
LILRA4	19q13.4	0.42	0.43
LILRA5	19q13.4	0.35	0.36
LILRA6	19q13.4	0.5	0.5
LILRB1	19q13.4	0.6	0.57
LILRB2	19q13.4	0.55	0.52
LILRB3	19q13.4	0.38	0.39
LILRB4	19q13.4	0.53	0.54
LILRB5	19q13.4	0.36	0.36
LIMD2	17q23.3	0.32	0.36
LIMS1	2q12.3	0.44	0.44
LIPA	10q23.2-q23.3	0.49	0.54
LITAF	16p13.13	0.34	0.44
LMO2	11p13	0.31	0.39
LNPEP	5q15	0.37	0.37
LOC284441	19p12	0.41	0.38
LOC653653	17q23.1	0.6	0.64
LPAR5	12p13.31	0.44	0.53
LPAR6	13q14	0.47	0.47
LPXN	11q12.1	0.55	0.58
LRRC25	19p13.11	0.59	0.56
LRRC47	1p36.32	-0.31	-0.34
LRRC8C	1p22.2	0.33	0.45
LRRK1	15q26.3	0.39	0.4
LST1	6p21.3	0.36	0.47
LTA	6p21.3	0.46	0.51
LUM	12q21.33	0.31	0.37
LXN	3q25.32	0.36	0.43
LY75	2q24	0.37	0.45
LY86	6p25.1	0.46	0.53
LY9	1q23.3	0.35	0.37
LY96	8q21.11	0.35	0.33
LYL1	19p13.2	0.31	0.37
M6PR	12p13	0.39	0.4
MAF	16q22-q23	0.47	0.51
MAFB	20q12	0.56	0.55
MANEA	6q16.1	0.35	0.42
MAP3K14	17q21	0.33	0.43
MAP4K1	19q13.1-q13.4	0.37	0.4
MARCKS	6q22.2	0.36	0.45
MAT2B	5q34	0.35	0.33
MCOLN2	1p22	0.42	0.44
MCTP1	5q15	0.34	0.4
MEI1	22q13.2	0.32	0.31
MFNG	22q12	0.46	0.55
MFSD1	3q25.32	0.54	0.59
MGAT1	5q35	0.32	0.34
MGAT4A	2q12	0.36	0.38
MGAT4C	12q21	0.34	0.1
MGAT5	2q21.3	0.33	0.35
MILR1	17q23.3	0.33	0.45
MIR155HG	null	0.39	0.45
MITF	3p14.2-p14.1	0.44	0.45
MKNK1	1p33	0.33	0.33
MNDA	1q22	0.63	0.62
MOB1A	2p13.1	0.44	0.44
MOB3B	9p21.2	0.33	0.43
MOSPD2	Xp22.2	0.44	0.42
MPEG1	11q12.1	0.59	0.6
MPP1	Xq28	0.45	0.48
MRC1	10p12.33	0.48	0.43
MS4A4A	11q12	0.55	0.52
MS4A6A	11q12.1	0.59	0.61
MS4A7	11q12	0.5	0.52
MSL3	Xp22.3	0.32	0.29
MSR1	8p22	0.57	0.56
MTMR8	Xq11.2	0.37	0.4
MYO1F	19p13.3-p13.2	0.53	0.57
MYO5A	15q21	0.36	0.38
N4BP2L1	13q13.1	0.33	0.4
NAAA	4q21.1	0.32	0.39
NAALADL1	11q12	0.38	0.43
NABP1	2q32.3	0.37	0.42
NAGA	22q11	0.37	0.4
NAGK	2p13.3	0.35	0.32
NAIP	5q13.2	0.59	0.51
NAPSB	19q13.33	0.35	0.35
NCF1	7q11.23	0.48	0.49
NCF1B	7q11.23	0.42	0.45
NCF1C	7q11.23	0.51	0.52
NCF2	1q25	0.55	0.54
NCF4	22q13.1	0.49	0.48
NCK1	3q21	0.32	0.46
NCKAP1L	12q13.1	0.66	0.66
NCR3	6p21.3	0.31	0.38
NDST2	10q22	0.32	0.27
NECAB3	20q11.22	-0.32	-0.38
NECAP2	1p36.13	0.4	0.41
NEDD4L	18q21.31	-0.32	-0.36
NEU3	11q13.5	0.35	0.36
NFAM1	22q13.2	0.52	0.58
NFATC2	20q13.2	0.39	0.41
NKX2-1	14q13	-0.35	-0.36
NLRC3	16p13.3	0.37	0.36
NLRC4	2p22.3	0.54	0.58
NLRC5	16q13	0.33	0.36
NLRP14	11p15.4	0.31	0.27
NLRP3	1q44	0.49	0.51
NME8	7p14.1	0.42	0.38
NOD2	16q21	0.51	0.52
NPL	1q25	0.43	0.5
NR2F6	19p13.1	-0.36	-0.43
NRROS	3q29	0.55	0.53
NXPE3	3q12.3	0.36	0.44
OGFRL1	6q13	0.34	0.42
OLFM3	1p22	0.34	0.02
OLFML2B	1q23.3	0.34	0.34
OLIG2	21q22.11	0.38	0.13
OLR1	12p13.2-p12.3	0.45	0.5
OR13G1	1q44	0.34	0.16
OR5M1	11q12.1	0.35	0.11
OSBPL11	3q21	0.33	0.35
OSCAR	19q13.42	0.38	0.46
OSTF1	9q13-q21.2	0.33	0.33
OSTM1	6q21	0.44	0.45
OVOL2	20p11.23	-0.32	-0.35
P2RX7	12q24	0.65	0.64
P2RY10	Xq21.1	0.48	0.47
P2RY12	3q25.1	0.5	0.48
P2RY13	3q24	0.6	0.59
P2RY8	Xp22.33; Yp11.3	0.37	0.45
PABPC5	Xq21.3	0.31	0.38
PAPSS1	4q24	0.32	0.28
PARP8	5q11.1	0.32	0.28
PARVB	22q13.2-q13.33	0.35	0.38
PARVG	22q13.31	0.51	0.58
PCED1B-AS1	12q13.11	0.55	0.54
PCYOX1L	5q32	0.32	0.27
PCYT1A	3q29	0.31	0.35
PDCD1LG2	9p24.2	0.57	0.56
PDE4B	1p31	0.35	0.34
PDE6G	17q25	0.38	0.44
PEA15	1q21.1	0.4	0.45
PELP1	17p13.2	-0.35	-0.44
PER1	17p13.1	-0.32	-0.35
PIK3AP1	10q24.1	0.67	0.66
PIK3CD	1p36.2	0.35	0.39
PIK3CD-AS1	1p36.22	0.47	0.43
PIK3CG	7q22.3	0.61	0.62
PIK3R5	17p13.1	0.5	0.51
PILRA	7q22.1	0.56	0.55
PIP4K2A	10p12.2	0.34	0.38
PIPOX	17q11.2	0.32	0.45
PKD1L3	16q22.2	0.34	0.27
PLA2G15	16q22.1	0.41	0.41
PLA2G2D	1p36.12	0.41	0.4
PLA2G4C	19q13.3	0.44	0.52
PLA2G7	6p21.2-p12	0.36	0.37
PLA2R1	2q23-q24	0.31	0.43
PLB1	2p23.2	0.48	0.45
PLCG2	16q24.1	0.38	0.45
PLCL2	3p24.3	0.42	0.49
PLCXD2	3q13.2	0.39	0.43
PLEK	2p13.3	0.64	0.65
PLEKHA2	8p11.22	0.38	0.47
PLEKHO1	1q21.2	0.38	0.42
PLEKHO2	15q22.1	0.66	0.64
PLXDC2	10p12.31	0.49	0.54
PLXNC1	12q23.3	0.56	0.58
PMP22	17p12	0.33	0.35
POU2F1	1q24.2	-0.32	-0.37
PPM1M	3p21.2	0.43	0.47
PPP1R16B	20q11.23	0.35	0.43
PPP1R2P3	5q33.3	0.32	0.37
PPP2R1A	19q13.41	-0.31	-0.31
PPP2R2B	5q32	0.52	0.46
PPT1	1p32	0.32	0.38
PRAM1	19p13.2	0.34	0.45
PRCP	11q14	0.42	0.43
PREX1	20q13.13	0.5	0.47
PRKCB	16p11.2	0.41	0.49
PRR34	22q13.31	0.35	0.36
PSAP	10q21-q22	0.45	0.44
PSTPIP1	15q24.3	0.46	0.5
PTAFR	1p35-p34.3	0.58	0.57
PTGER4	5p13.1	0.51	0.54
PTGS1	9q32-q33.3	0.44	0.6
PTPN22	1p13.2	0.41	0.5
PTPN6	12p13	0.44	0.43
PTPN7	1q32.1	0.51	0.5
PTPRC	1q31-q32	0.62	0.61
PTPRO	12p13.3-p13.2|12p13-p12	0.69	0.65
PVRIG	7q22.1	0.36	0.32
PWWP2B	10q26.3	-0.38	-0.41
PXK	3p14.3	0.37	0.39
PYHIN1	1q23.1	0.46	0.45
QKI	6q26	0.33	0.37
RAB29	1q32	0.34	0.35
RAB30	11q14.1	0.37	0.39
RAB32	6q24.3	0.37	0.44
RAB33A	Xq26.1	0.43	0.5
RAB39A	11q22.3	0.41	0.51
RAB39B	Xq28	0.34	0.39
RAB3D	19p13.2	-0.32	-0.39
RAB3IL1	11q12.2	0.33	0.34
RAB40C	16p13.3	-0.37	-0.43
RAB8B	15q22.2	0.57	0.61
RAC2	22q13.1	0.4	0.47
RAP1A	1p13.3	0.33	0.41
RASA2	3q22-q23	0.34	0.39
RASA3	13q34	0.34	0.45
RASAL3	19p13.12	0.41	0.43
RASGEF1B	4q21.21	0.42	0.43
RASGRP3	2p25.1-p24.1	0.45	0.49
RASGRP4	19q13.1	0.51	0.47
RASSF2	20p13	0.46	0.51
RASSF4	10q11.21	0.46	0.44
RBBP8NL	20q13.33	-0.31	-0.34
RCBTB2	13q14.3	0.39	0.45
RCSD1	1q24.2	0.49	0.51
RELT	11q13.4	0.52	0.51
RGL3	19p13.2	-0.33	-0.42
RGL4	22q11.23	0.37	0.34
RGS18	1q31.2	0.51	0.55
RHOG	11p15.5-p15.4	0.32	0.34
RNASE6	14q11.2	0.61	0.6
RNF13	3q25.1	0.35	0.38
RNF208	9q34.3	-0.32	-0.39
RP2	Xp11.3	0.37	0.38
RRAGC	1p34	0.35	0.4
RRN3P2	16p11.2	0.35	0.31
RTN1	14q23.1	0.46	0.6
RUNX3	1p36	0.36	0.44
S100Z	5q13.3	0.35	0.28
SAMD3	6q23.1	0.52	0.49
SAMD9L	7q21.2	0.39	0.45
SAMHD1	20pter-q12	0.58	0.54
SAMSN1	21q11	0.42	0.54
SASH3	Xq26	0.58	0.63
SCIMP	17p13.2	0.63	0.62
SELPLG	12q24	0.56	0.61
SEMA4D	9q22.2	0.34	0.37
SEPP1	5q31	0.36	0.33
SERPINB9	6p25	0.45	0.5
SERPING1	11q12.1	0.33	0.39
SGCG	13q12	0.32	0.34
SGTB	5q12.3	0.44	0.43
SH2B3	12q24	0.54	0.53
SH2D1A	Xq25	0.45	0.45
SH3BGRL	Xq13.3	0.37	0.42
SHARPIN	8q24.3	-0.32	-0.42
SHMT1	17p11.2	-0.31	-0.35
SIGLEC1	20p13	0.44	0.45
SIGLEC10	19q13.3	0.54	0.55
SIGLEC11	19q13.33	0.49	0.44
SIGLEC14	19q13.4	0.5	0.52
SIGLEC16	19q13.33	0.33	0.28
SIGLEC5	19q13.3	0.57	0.55
SIGLEC7	19q13.3	0.58	0.57
SIGLEC8	19q13.33-q13.41	0.4	0.43
SIGLEC9	19q13.41	0.6	0.57
SIK1	21q22.3	-0.31	-0.37
SIRPA	20p13	0.58	0.59
SIRPB1	20p13	0.43	0.55
SIRPB2	20p13	0.62	0.61
SIRPD	20p13	0.35	0.37
SIRPG	20p13	0.39	0.41
SIT1	9p13-p12	0.37	0.45
SLA	8q24	0.49	0.49
SLA2	20q11.23	0.45	0.44
SLAMF1	1q23.3	0.47	0.48
SLAMF6	1q23.2	0.41	0.46
SLAMF7	1q23.1-q24.1	0.36	0.38
SLAMF8	1q23.2	0.62	0.6
SLC15A3	11q12.2	0.37	0.45
SLC18A1	8p21.3	0.33	0.32
SLC1A3	5p13	0.47	0.54
SLC25A19	17q25.3	0.35	0.31
SLC25A40	7q21.12	0.35	0.33
SLC25A53	Xq22.2	0.37	0.39
SLC28A3	9q22.2	0.34	0.34
SLC29A3	10q22.1	0.37	0.45
SLC2A5	1p36.2	0.39	0.42
SLC2A6	9q34	0.31	0.33
SLC2A9	4p16.1	0.49	0.6
SLC31A2	9q32	0.5	0.5
SLC35A5	3q13.2	0.32	0.35
SLC36A1	5q33.1	0.42	0.46
SLC7A7	14q11.2	0.61	0.63
SLC8A1	2p22.1	0.6	0.56
SLC9A7	Xp11.3|Xp11.3	0.33	0.37
SLC9A9	3q24	0.38	0.48
SLCO2B1	11q13	0.64	0.6
SLFN11	17q12	0.33	0.43
SLFN12	17q12	0.31	0.32
SNAI3	16q24.3	0.32	0.34
SNAP23	15q14	0.34	0.33
SNX10	7p15.2	0.37	0.45
SNX2	5q23	0.41	0.38
SNX20	16q12.1	0.65	0.64
SOWAHD	Xq24	0.41	0.48
SP140	2q37.1	0.33	0.45
SPATC1	8q24.3	0.35	0.3
SPI1	11p11.2	0.47	0.54
SPN	16p11.2	0.49	0.55
SPP1	4q22.1	0.38	0.4
SPRED1	15q14	0.34	0.38
SSPN	12p11.2	0.31	0.39
SSTR3	22q13.1	0.36	0.34
SSX3	Xp11.23	0.35	0.09
ST3GAL2	16q22.1	0.36	0.38
STAB1	3p21.1	0.47	0.41
STAC	3p22.3	0.32	0.33
STAC3	12q13.3	0.44	0.48
STARD8	Xq13.1	0.37	0.36
STAT1	2q32.2	0.32	0.34
STAT5A	17q11.2	0.56	0.6
STK10	5q35.1	0.49	0.49
STK38L	12p11.23	0.32	0.32
STK4	20q11.2-q13.2	0.36	0.38
STX11	6q24.2	0.45	0.44
STX7	6q23.1	0.33	0.36
SUSD3	9q22.31	0.4	0.42
SYK	9q22	0.52	0.52
SYNE3	14q32.13	0.38	0.44
SYT11	1q21.2	0.36	0.57
TAGAP	6q25.3	0.53	0.57
TBC1D10C	11q13.2	0.4	0.41
TBC1D4	13q22.2	0.31	0.38
TBC1D9	4q31.21	0.34	0.32
TCF4	18q21.1	0.33	0.38
TDO2	4q31-q32	0.36	0.34
TEAD3	6p21.2	-0.32	-0.38
TESPA1	12q13.2	0.43	0.46
TEX11	Xq13.1	0.4	0.35
TFEC	7q31.2	0.59	0.65
THEMIS	6q22.33	0.48	0.44
THEMIS2	1p35.3	0.45	0.43
TIFAB	5q31.1	0.51	0.53
TIGIT	3q13.31	0.37	0.41
TIMD4	5q33.3	0.42	0.36
TLR10	4p14	0.4	0.46
TLR4	9q33.1	0.62	0.64
TLR6	4p14	0.57	0.65
TLR7	Xp22.3	0.64	0.66
TLR8	Xp22	0.62	0.62
TM6SF1	15q24-q26	0.56	0.58
TMEM106A	17q21.31	0.45	0.52
TMEM140	7q33	0.45	0.51
TMEM150B	19q13.42	0.44	0.5
TMEM200A	6q23.1	0.33	0.42
TMEM229B	14q24.1	0.51	0.54
TMEM236	10p12.33	0.49	0.37
TMEM26	10q21.2	0.38	0.44
TMEM51	1p36.21	0.35	0.43
TMEM52B	12p13.2	0.51	0.57
TMEM81	1q32.1	-0.32	-0.32
TMEM86A	11p15.1	0.38	0.52
TMOD2	15q21.2	0.35	0.37
TNF	6p21.3	0.36	0.42
TNFAIP3	6q23	0.36	0.41
TNFAIP8	5q23.1	0.43	0.46
TNFAIP8L2	1q21.3	0.48	0.55
TNFRSF1B	1p36.22	0.42	0.45
TNFRSF4	1p36	0.34	0.33
TNFSF13B	13q32-q34	0.57	0.58
TNFSF18	1q23	0.41	0.39
TNFSF8	9q33	0.53	0.57
TNS3	7p12.3	0.36	0.37
TOP1P2	22q11.23	-0.31	-0.37
TPH1	11p15.3-p14	0.33	0
TRAF1	9q33-q34	0.44	0.43
TRAF3IP3	1q32	0.49	0.5
TRAT1	3q13	0.46	0.44
TREM2	6p21.1	0.38	0.5
TRIM21	11p15.5	0.31	0.27
TRIM22	11p15	0.31	0.34
TRPM2	21q22.3	0.35	0.5
TRPV2	17p11.2	0.49	0.54
TSHZ3	19q12	0.34	0.37
TSPAN33	7q32.1	0.35	0.41
TTYH2	17q25.1	0.32	0.36
TXLNB	6q24.1	0.39	0.51
TYROBP	19q13.12	0.43	0.51
UBASH3A	21q22.3	0.47	0.44
UBASH3B	11q24.1	0.34	0.41
UBD	6p21.3	0.36	0.37
UBE2L6	11q12	0.32	0.34
VAPA	18p11.22	-0.33	-0.38
VASH1	14q24.3	0.34	0.38
VAV1	19p13.3	0.48	0.47
VCAM1	1p32-p31	0.4	0.5
VCX3B	Xp22.31	0.34	-0.08
VPS52	6p21.3	-0.31	-0.34
VSIG4	Xq12-q13.3	0.56	0.5
VSTM1	19q13.42	0.31	0.21
WAS	Xp11.4-p11.21	0.49	0.53
WIPF1	2q31.1	0.54	0.54
XDH	2p23.1	0.32	0.21
YWHAH	22q12.3	0.31	0.37
ZAP70	2q12	0.38	0.36
ZBTB32	19q13.1	0.32	0.32
ZBTB42	14q32.33	-0.31	-0.32
ZEB2	2q22.3	0.56	0.56
ZNF101	19p13.11	0.39	0.39
ZNF267	16p11.2	0.4	0.43
ZNF444	19q13.43	-0.38	-0.41
ZNF699	19p13.2	0.37	0.41
ZNF831	20q13.32	0.32	0.4

## Sheet: B. TLRs coexpress with TLR1 
Gene Symbol	Cytoband	Pearson Score	Spearman Score
TLR4	9q33.1	0.62	0.64
TLR6	4p14	0.57	0.65
TLR7	Xp22.3	0.64	0.66
TLR8	Xp22	0.62	0.62
TLR10	4p14	0.4	0.46

## Sheet: C.All genes coexpress with TLR2
Gene Symbol	Cytoband	Pearson Score	Spearman Score
ABCA13	7p12.3	0.32	0.19
ABCC11	16q12.1	0.37	-0.2
ABCC12	16q12.1	0.44	0.33
ABCC6	16p13.1	0.35	0.31
ACAD8	11q25	0.37	0.52
ACOXL	2q13	0.39	0.46
ADCY9	16p13.3	0.39	0.44
ADGRE4P	19p13.3	0.35	0.54
ADRB2	5q31-q32	0.41	0.57
ADRM1	20q13.33	-0.31	-0.43
AGL	1p21	0.35	0.14
AIF1	6p21.3	0.31	0.53
ALK	2p23	0.4	0.3
ALPK1	4q25	0.36	0.44
ALYREF	17q25.3	-0.32	-0.3
AMPD3	11p15	0.37	0.44
ANK3	10q21	0.47	0.47
ANKHD1	5q31.3	0.36	0.26
ANKRA2	5q12-q13	0.31	0.14
ANKRD22	10q23.31	0.31	0.35
ANKRD44	2q33.1	0.51	0.62
ANO5	11p14.3	0.33	0.28
APLP2	11q24	0.39	0.44
APOBEC3C	22q13.1	0.34	0.43
ARHGAP11A	15q13.2	-0.33	-0.41
ARHGAP20	11q23.1	0.37	0.61
ARHGAP24	4q22.1	0.32	0.31
ARHGAP31	3q13.33	0.49	0.53
ARHGAP39	8q24.3	-0.31	-0.35
ARHGDIB	12p12.3	0.39	0.61
ARHGEF3	3p14.3	0.47	0.49
ARHGEF39	9p13.3	-0.35	-0.45
ARHGEF6	Xq26.3	0.41	0.6
ARHGEF9	Xq11.1	0.31	0.33
ASPM	1q31	-0.31	-0.34
ATM	11q22-q23	0.31	0.33
ATP10A	15q11.2	0.31	0.42
ATP13A4	3q29	0.32	0.49
ATP6V1B2	8p21.3	0.35	0.48
ATP8B4	15q21.2	0.34	0.6
ATXN1	6p23	0.34	0.47
ATXN7	3p21.1-p12	0.31	0.38
AURKA	20q13	-0.38	-0.44
AURKB	17p13.1	-0.35	-0.41
AUTS2	7q11.22	0.36	0.44
B4GAT1	11q13.2	0.33	0.29
BAG2	6p12.1-p11.2	-0.33	-0.38
BASP1	5p15.1	-0.31	-0.39
BBS1	11q13	0.34	0.26
BBS2	16q21	0.32	0.21
BCL11B	14q32.2	0.33	0.34
BDH2	4q24	0.44	0.28
BDNF-AS	11p14.1	0.31	0.33
BEX5	Xq22.1	0.33	0.21
BIRC5	17q25	-0.34	-0.37
BIVM	13q33.1	0.38	0.26
BLM	15q26.1	-0.35	-0.43
BLNK	10q23.2-q23.33	0.37	0.38
BLOC1S4	4p16.1	-0.31	-0.4
BNIP3L	8p21	0.32	0.3
BRI3BP	12q24.31	-0.34	-0.39
BTK	Xq21.33-q22	0.35	0.59
BTN2A2	6p22.1	0.34	0.54
BTN3A3	6p21.3	0.31	0.48
BUB1	2q14	-0.31	-0.32
BUB1B	15q15	-0.34	-0.42
BYSL	6p21.1	-0.31	-0.48
C14ORF80	14q32.33	-0.34	-0.4
C16ORF59	16p13.3	-0.41	-0.46
C1ORF186	1q32.1	0.53	0.57
C1ORF35	1q42.13	-0.31	-0.34
C20ORF24	20q11.23	-0.31	-0.44
C2CD2	21q22.3	0.4	0.3
C4A	6p21.3	0.31	0.43
C4BPA	1q32	0.49	0.34
C5ORF64	5q12.1	0.33	0.28
CA5B	Xp21.1	0.38	0.37
CACHD1	1p31.3	0.4	0.5
CACNB1	17q21-q22	0.33	0.4
CACNB4	2q22-q23	0.42	0.29
CADPS2	7q31.3	0.34	0.32
CAMK2D	4q26	0.46	0.37
CAPN13	2p22-p21	0.42	0.14
CAPN3	15q15.1	0.4	0.4
CARD8	19q13.33	0.33	0.43
CARF	2q33.2	0.34	0.3
CASP1	11q23	0.45	0.62
CASS4	20q13.31	0.31	0.49
CBX7	22q13.1	0.38	0.43
CCDC137	17q25.3	-0.32	-0.34
CCDC69	5q33.1	0.31	0.37
CCNB1	5q12	-0.32	-0.39
CCNJL	5q33.3	0.35	0.4
CCR2	3p21.31	0.31	0.52
CCR4	3p24	0.33	0.44
CCR6	6q27	0.38	0.53
CCT3	1q23	-0.36	-0.48
CD1A	1q23.1	0.38	0.54
CD1B	1q23.1	0.38	0.53
CD1C	1q23.1	0.39	0.56
CD1E	1q23.1	0.47	0.58
CD200R1	3q13.2	0.35	0.57
CD207	2p13	0.4	0.51
CD33	19q13.3	0.35	0.62
CD44	11p13	0.33	0.48
CD74	5q32	0.49	0.63
CD83	6p23	0.38	0.59
CD96	3q13.13-q13.2	0.44	0.39
CDC20	1p34.1	-0.36	-0.42
CDC25A	3p21	-0.31	-0.38
CDC25C	5q31	-0.33	-0.4
CDC42SE2	5q31.1	0.36	0.35
CDC45	22q11.21	-0.35	-0.39
CDCA2	8p21.2	-0.32	-0.33
CDCA3	12p13	-0.35	-0.45
CDCA5	11q12.1	-0.32	-0.34
CDCA8	1p34.3	-0.35	-0.36
CDH20	18q21.33	0.35	0.39
CDK15	2q33.2	0.4	0.44
CDKL2	4q21.1	0.4	0.43
CDKN3	14q22	-0.31	-0.37
CDT1	16q24.3	-0.34	-0.41
CEACAM21	19q13.2	0.32	0.46
CENPA	2p23.3	-0.34	-0.4
CENPC	4q13.2	0.39	0.36
CENPF	1q41	-0.31	-0.33
CENPO	2p23.3	-0.39	-0.42
CEP112	17q24.1	0.45	0.48
CEP120	5q23.2	0.44	0.46
CEP55	10q23.33	-0.34	-0.37
CERKL	2q31.3	0.34	0.34
CFAP221	2q14.2	0.38	0.4
CFTR	7q31.2	0.32	0.29
CGNL1	15q21.3	0.39	0.34
CHD7	8q12.2	-0.31	-0.37
CHD9	16q12.2	0.38	0.4
CHIC1	Xq13.2	0.33	0.35
CHMP1B	18p11.21	-0.32	-0.44
CHRDL1	Xq23	0.34	0.37
CHRNB3	8p11.2	0.37	0.28
CHST2	3q24	0.37	0.32
CIITA	16p13	0.43	0.63
CIRBP	19p13.3	0.38	0.31
CKAP2L	2q13	-0.32	-0.32
CLCC1	1p13.3	0.34	0.23
CLDN7	17p13.1	-0.31	-0.39
CLEC4A	12p13	0.31	0.54
CLEC4F	2p13.3	0.35	0.47
CLK4	5q35	0.32	0.36
COL4A3BP	5q13.3	0.51	0.47
COLEC12	18p11.32	0.53	0.65
CPA3	3q24	0.45	0.55
CPEB4	5q21	0.31	0.3
CREBRF	5q35.1	0.39	0.49
CRIM1	2p21	0.31	0.21
CRYM	16p12.2	0.41	0.34
CSF1R	5q32	0.32	0.57
CTSO	4q32.1	0.4	0.52
CX3CL1	16q13	0.32	0.46
CX3CR1	3p21.3	0.41	0.58
CXORF23	Xp22.12	0.34	0.35
CYFIP2	5q33.3	0.43	0.31
CYLD	16q12.1	0.37	0.48
CYP2U1	4q25	0.44	0.53
CYP4X1	1p33|1	0.39	0.38
CYSLTR1	Xq13.2-q21.1	0.53	0.7
DARS2	1q25.1	-0.36	-0.48
DDAH1	1p22	0.31	0.22
DEPDC1	1p31.2	-0.31	-0.37
DEPTOR	8q24.12	0.33	0.29
DLGAP5	14q22.3	-0.32	-0.34
DMBT1	10q26.13	0.34	0.35
DMXL1	5q22	0.41	0.44
DNAH11	7p21	0.34	0.36
DNMT3A	2p23	-0.31	-0.35
DOCK10	2q36.2	0.44	0.56
DOCK4	7q31.1	0.39	0.51
DOCK8	9p24.3	0.38	0.58
DOCK9	13q32.3	0.48	0.37
DPP4	2q24.3	0.32	0.47
DPYD	1p22	0.5	0.66
DPYSL2	8p22-p21	0.4	0.52
DRGX	10q11.23	0.37	0.3
DTL	1q32	-0.31	-0.29
DTWD2	5q23.1	0.35	0.26
DUSP4	8p12-p11	-0.33	-0.42
DVL2	17p13.1	-0.31	-0.39
DYNLL1	12q24.23	-0.31	-0.36
E2F1	20q11.2	-0.32	-0.38
ECHDC1	6q22.33	0.33	0.42
ECT2	3q26.1-q26.2	-0.32	-0.39
EEF2K	16p12.2	0.32	0.31
EFEMP1	2p16	0.32	0.42
EIF4A3	17q25.3	-0.31	-0.37
EIF4E3	3p14	0.31	0.38
EIF5A	17p13-p12	-0.32	-0.44
EIF5AL1	10q22.3	-0.32	-0.43
ELF2	4q28	0.31	0.34
EMC6	17p13.2	-0.32	-0.43
EME1	17q21.33	-0.33	-0.33
ENTPD3	3p21.3	0.34	0.29
EPM2AIP1	3p22.1	0.31	0.26
EPS15	1p32	0.34	0.39
EPT1	2p23.3	-0.36	-0.5
ERBB4	2q33.3-q34	0.31	0.27
ERCC6L	Xq13.1	-0.32	-0.36
ESPL1	12q	-0.35	-0.42
ETV1	7p21.3	0.63	0.59
F11	4q35	0.39	0.34
F8	Xq28	0.39	0.33
FAM118B	11q24.2	0.37	0.41
FAM136A	2p13.3	-0.31	-0.4
FAM138F	19p13.3	0.32	0.24
FAM13B	5q31	0.34	0.39
FAM161B	14q24.3	0.34	0.4
FAM172A	5q15	0.38	0.34
FAM49A	2p24.2	0.38	0.51
FAM72A	1q32.1	-0.37	-0.42
FAM72B	1p11.2	-0.39	-0.45
FAM72D	1q21.1	-0.39	-0.45
FAM83D	20q11.23	-0.37	-0.42
FANCI	15q26.1	-0.35	-0.4
FAT4	4q28.1	0.41	0.52
FBXO38	5q32	0.44	0.34
FCER1A	1q23	0.4	0.53
FCGBP	19q13.1	0.4	0.53
FCGR2A	1q23	0.38	0.59
FCHSD2	11q13.4	0.53	0.61
FGF9	13q11-q12	0.37	0.25
FGFR2	10q26	0.33	0.25
FLAD1	1q21.3	-0.33	-0.43
FNIP2	4q32.1	0.44	0.54
FOXK2	17q25	-0.33	-0.32
FOXM1	12p13	-0.36	-0.42
FRMD4B	3p14.1	0.32	0.41
FRY	13q13.1	0.37	0.34
GAB3	Xq28	0.44	0.6
GALNT10	5q33.2	0.52	0.53
GALNT18	11p15.3	0.32	0.4
GANC	15q15.2	0.4	0.32
GAPT	5q11.2	0.38	0.58
GATA1	Xp11.23	0.34	0.35
GCNT4	5q12	0.46	0.4
GCSAML	1q44	0.31	0.52
GGA2	16p12	0.48	0.56
GGT5	22q11.23	0.38	0.38
GLB1L3	11q25	0.43	0.6
GLIS3	9p24.2	0.41	0.4
GNAO1	16q13	0.37	0.47
GNG7	19p13.3	0.34	0.46
GPC4	Xq26.1	0.37	0.44
GPLD1	6p22.1	0.35	0.28
GPR34	Xp11.4	0.33	0.56
GPR68	14q31	0.32	0.45
GPR82	Xp11.4	0.37	0.5
GRAP2	22q13.2	0.31	0.38
GSAP	7q11.23	0.32	0.43
GTF2IRD2B	7q11.23	0.32	0.31
GTF2IRD2P1	7q11.23	0.32	0.31
GTPBP4	10p15-p14	-0.34	-0.43
GTSE1	22q13.2-q13.3	-0.34	-0.34
H1FNT	12q13.11	0.37	0.23
HABP2	10q25.3	0.34	0.33
HAND1	5q33	0.35	0.16
HAS3	16q22.1	0.58	0.55
HCRTR2	6p12	0.33	0.28
HDAC2	6q21	-0.35	-0.36
HDC	15q21.2	0.43	0.51
HDGF	1q23.1	-0.34	-0.42
HELQ	4q21.23	0.32	0.3
HERC3	4q21	0.4	0.48
HEXA-AS1	15q23	0.38	0.32
HIP1	7q11.23	0.33	0.45
HJURP	2q37.1	-0.37	-0.42
HLA-DMA	6p21.3	0.46	0.62
HLA-DMB	6p21.3	0.34	0.59
HLA-DOA	6p21.3	0.42	0.61
HLA-DPA1	6p21.3	0.42	0.66
HLA-DPB1	6p21.3	0.44	0.63
HLA-DQA1	6p21.3	0.39	0.5
HLA-DQB1	6p21.3	0.43	0.51
HLA-DRA	6p21.3	0.42	0.65
HLA-DRB1	6p21.3	0.42	0.57
HLA-DRB5	6p21.3	0.37	0.53
HLF	17q22	0.47	0.51
HNMT	2q22.1	0.46	0.44
HOXD1	2q31.1	0.44	0.53
HPGD	4q34-q35	0.5	0.31
HPGDS	4q22.3	0.49	0.66
HSD17B4	5q21	0.34	0.34
HSF1	8q24.3	-0.32	-0.37
IFFO2	1p36.13	0.42	0.43
IFNAR1	21q22.11	0.36	0.42
IKBKB	8p11.2	0.33	0.36
IL1R1	2q12	0.39	0.5
IL22RA2	6q23.3	0.36	0.39
IL6ST	5q11.2	0.4	0.42
INPP5B	1p34	0.41	0.49
IQGAP1	15q26.1	0.37	0.37
IRX6	16q12.2	0.31	0.28
ITGA4	2q31.3	0.53	0.55
ITGB3	17q21.32	0.34	0.45
ITSN2	2p23.3	0.33	0.32
IVD	15q14-q15	0.32	0.22
JADE2	5q31.1	0.32	0.39
JAML	11q23.3	0.34	0.57
JMY	5q14.1	0.34	0.28
KAT2B	3p24	0.48	0.57
KBTBD4	11p11.2	0.31	0.26
KCNA3	1p13.3	0.33	0.53
KCND3	1p13.3	0.42	0.35
KCNJ15	21q22.2	0.43	0.39
KCNK13	14q32.11	0.31	0.55
KCNK5	6p21	0.54	0.44
KCTD7	7q11.21	0.31	0.37
KDM4C	9p24.1	0.33	0.35
KDM7A	7q34	0.33	0.39
KGFLP2	9p12	0.35	0.31
KIAA0922	4q31.3	0.38	0.44
KIAA1549	7q34	-0.33	-0.42
KIAA2022	Xq13.3	0.45	0.39
KIF11	10q24.1	-0.33	-0.38
KIF14	1q32.1	-0.31	-0.38
KIF18B	17q21.31	-0.34	-0.38
KIF23	15q23	-0.31	-0.41
KIF27	9q21.32	0.31	0.27
KIF2C	1p34.1	-0.34	-0.37
KIF4A	Xq13.1	-0.34	-0.37
KIFC1	6p21.3	-0.34	-0.4
KIRREL3	11q24	0.31	0.29
KITLG	12q22	0.36	0.27
KLF3-AS1	4p14	0.32	0.33
KPNA2	17q24.2	-0.33	-0.31
KRT8	12q13	-0.32	-0.43
LCT	2q21	0.33	0.25
LDLRAD4	18p11.21	0.37	0.52
LECT1	13q14.3	0.37	0.1
LEFTY2	1q42.1	0.33	0.27
LHFPL3	7q22.2	0.33	0.23
LHFPL3-AS2	null	0.42	0.31
LINC00293	8q11.1	0.4	0.11
LINC01278	Xq11.1	0.31	0.18
LOC146880	17q24	0.38	0.35
LOC148696	1q32.2	0.36	0.37
LOC283856	16q12.2	0.34	0.36
LOC392196	8p23.1	0.34	0.12
LOC400794	1q23.3-q24.1	0.38	0.45
LOXL4	10q24	0.36	0.37
LPCAT2	16q12.2	0.4	0.5
LRRC59	17q21.33	-0.32	-0.31
LRRK1	15q26.3	0.39	0.49
LRRK2	12q12	0.4	0.42
LURAP1	1p34	0.34	0.3
LY86	6p25.1	0.31	0.57
LYRM7	5q23.3	0.41	0.42
MAGEE2	Xq13.3	0.32	0.45
MAGI3	1p13.2	0.35	0.36
MAML2	11q21	0.31	0.46
MAN1C1	1p35	0.4	0.45
MAP3K1	5q11.2	0.34	0.42
MAP3K3	17q23.3	0.33	0.53
MAP3K5	6q22.33	0.38	0.49
MAPK10	4q22.1-q23	0.43	0.51
MAPKAPK3	3p21.3	0.32	0.4
MBL1P	10q22.3	0.33	0.23
MBLAC2	5q14.3	0.35	0.34
MCC	5q21	0.31	0.4
MCM10	10p13	-0.32	-0.37
MEF2C	5q14.3	0.5	0.65
MEG3	14q32	0.32	0.2
MEGF11	15q22.31	0.52	0.44
MELK	9p13.2	-0.31	-0.31
METTL14	4q26	0.39	0.38
MFNG	22q12	0.32	0.39
MFSD4	1q32.1	0.43	0.49
MGC27382	1p31.1	0.45	0.23
MGLL	3q21.3	0.36	0.39
MGP	12p12.3	0.34	0.33
MGRN1	16p13.3	0.39	0.35
MICAL2	11p15.3	0.32	0.39
MID1IP1	Xp11.4	0.31	0.15
MID2	Xq22.3	0.33	0.46
MISP	19p13.3	-0.34	-0.43
MLF2	12p13	-0.37	-0.48
MLLT1	19p13.3	0.32	0.33
MNDA	1q22	0.38	0.62
MOB3C	1p33	0.33	0.51
MORC3	21q22.13	0.38	0.48
MPZL2	11q24	0.46	0.47
MR1	1q25.3	0.33	0.49
MRGBP	20q13.33	-0.31	-0.32
MRPS16	10q22.1	-0.31	-0.49
MS4A2	11q12-q13	0.51	0.58
MSANTD4	11q22	0.46	0.43
MTFR2	6q23.3	-0.31	-0.34
MTM1	Xq28	0.39	0.39
MTMR2	11q22	-0.31	-0.37
MTMR6	13q12	0.31	0.3
MTRR	5p15.31	0.33	0.3
MTX3	5q14.1	0.31	0.22
MYBL2	20q13.1	-0.34	-0.39
N4BP2L1	13q13.1	0.5	0.63
NAIP	5q13.2	0.32	0.48
NAPSA	19q13.33	0.33	0.4
NAPSB	19q13.33	0.37	0.54
NCAPG	4p15.33	-0.33	-0.34
NCAPG2	7q36.3	-0.31	-0.33
NCAPH	2q11.2	-0.35	-0.38
NDC80	18p11.32	-0.31	-0.36
NDST2	10q22	0.37	0.44
NEK2	1q32.3	-0.38	-0.43
NFIC	19p13.3	0.33	0.35
NFIX	19p13.3	0.5	0.49
NFKB1	4q24	0.48	0.5
NHS	Xp22.13	0.35	0.27
NHSL2	Xq13.1	0.31	0.38
NIPAL3	1p36.12-p35.1	0.43	0.42
NIPSNAP3B	9q31.1	0.33	0.38
NKIRAS2	17q21.2	-0.35	-0.41
NLRP1	17p13.2	0.43	0.57
NME5	5q31	0.31	0.2
NOVA1	14q	0.35	0.25
NPC2	14q24.3	0.34	0.5
NPFFR1	10q21-q22	0.39	0.29
NR2F1-AS1	5q15	0.36	0.35
NR2F6	19p13.1	-0.32	-0.41
NR3C2	4q31.1	0.32	0.42
NRGN	11q24	0.33	0.39
NT5C1B	2p24.2	0.31	0.18
NTN4	12q22	0.42	0.47
NTRK1	1q21-q22	0.32	0.43
NUF2	1q23.3	-0.34	-0.42
NUSAP1	15q15.1	-0.34	-0.36
OIP5	15q15.1	-0.34	-0.48
OR5K2	3q11.2	0.31	0.3
ORC1	1p32	-0.31	-0.35
OVOL2	20p11.23	-0.36	-0.5
P2RX7	12q24	0.32	0.56
P2RY12	3q25.1	0.32	0.56
P2RY13	3q24	0.37	0.57
PAPD4	5q14.1	0.37	0.36
PARP16	15q22.31	0.32	0.19
PARP4	13q11	0.34	0.33
PAXIP1-AS2	7q36.2	0.38	0.51
PBK	8p21.2	-0.34	-0.43
PCDH20	13q21	0.36	0.41
PCDHB1	5q31	0.35	0.16
PDE4DIP	1q12	0.36	0.42
PDIK1L	1p36.11	0.31	0.26
PDPK1	16p13.3	0.33	0.39
PER3	1p36.23	0.31	0.46
PFDN2	1q23.3	-0.31	-0.38
PFN2	3q25.1	-0.34	-0.47
PGAM5	12q24.33	-0.31	-0.41
PGD	1p36.22	-0.32	-0.41
PGF	14q24.3	0.35	-0.06
PGPEP1	19p13.11	0.41	0.36
PHF11	13q14.2	0.31	0.25
PIBF1	13q22.1	0.33	0.19
PIGR	1q31-q41	0.31	0.45
PIK3R1	5q13.1	0.34	0.47
PIP	7q34	0.33	0.2
PJA2	5q21.3	0.34	0.32
PKMYT1	16p13.3	-0.34	-0.37
PLA2G4C	19q13.3	0.33	0.46
PLA2G4F	15q15.1	0.36	0.28
PLD4	14q32.33	0.31	0.49
PLEKHM1	17q21.31	0.31	0.38
PLEKHM1P1	17q24.1	0.37	0.42
PLK1	16p12.2	-0.36	-0.4
POC1A	3p21.2	-0.32	-0.38
POLK	5q13	0.49	0.49
POLQ	3q13.33	-0.31	-0.34
PPM1G	2p23.3	-0.34	-0.42
PPWD1	5q12.3	0.31	0.31
PRC1	15q26.1	-0.4	-0.46
PREPL	2p21	0.41	0.21
PSMB5	14q11.2	-0.31	-0.45
PSMC3IP	17q21.2	-0.32	-0.35
PSMD1	2q37.1	-0.34	-0.4
PSMD4	1q21.3	-0.31	-0.4
PTAR1	9q21.12	0.33	0.3
PTCHD4	6p12.3	0.34	0.23
PTGES2	9q34.11	-0.39	-0.47
PTGFR	1p31.1	0.32	0.49
PTK2B	8p21.1	0.37	0.48
PTMS	12p13	-0.32	-0.29
PTOV1	19q13.33	-0.31	-0.4
PTPN13	4q21.3	0.53	0.53
PTPN22	1p13.2	0.31	0.58
PTPN3	9q31	0.33	0.22
PTPRG	3p21-p14	0.34	0.38
PTPRJ	11p11.2	0.46	0.44
PTPRO	12p13.3-p13.2|12p13-p12	0.33	0.58
PUF60	8q24.3	-0.31	-0.37
PURA	5q31	0.32	0.24
PUS1	12q24.33	-0.38	-0.5
PVALB	22q13.1	0.31	0.46
PVRL3	3q13	0.36	0.37
PWWP2A	5q33.3	0.31	0.31
PYCR1	17q25.3	-0.35	-0.39
RAB10	2p23.3	-0.31	-0.41
RAB11FIP2	10q26.11	0.4	0.35
RAB43	3q21.3	0.34	0.39
RACGAP1	12q13.12	-0.31	-0.34
RAD51	15q15.1	-0.35	-0.39
RAD54B	8q22.1	-0.31	-0.38
RAD54L	1p32	-0.32	-0.34
RAI2	Xp22	0.32	0.34
RASGRF1	15q24.2	0.43	0.51
RASGRP1	15q14	0.39	0.42
RASGRP4	19q13.1	0.41	0.65
RASSF2	20p13	0.32	0.49
RASSF5	1q32.1	0.43	0.58
RBL2	16q12.2	0.33	0.37
RBM43	2q23.3	0.51	0.42
RBMS3	3p24-p23	0.38	0.46
RBPMS	8p12	0.31	0.29
RBPMS2	15q22.31	-0.32	-0.39
RBSN	3p25.1	0.34	0.47
RCBTB2	13q14.3	0.41	0.51
RCCD1	15q26.1	-0.31	-0.42
RECQL4	8q24.3	-0.33	-0.38
REPS2	Xp22.2	0.42	0.37
REV1	2q11.1-q11.2	0.32	0.24
RFXAP	13q14	0.31	0.28
RGL1	1q25.3	0.39	0.59
RGMB	5q15	0.41	0.43
RGS13	1q31.2	0.33	0.47
RGS18	1q31.2	0.31	0.52
RGS7BP	5q12.3	0.42	0.26
RIC3	11p15.4	0.43	0.3
RILPL2	12q24.31	0.44	0.49
RIOK2	5q15	0.33	0.21
RNF130	5q35.3	0.31	0.52
RNF141	11p15.4|11p15	0.33	0.33
RNF175	4q31.3	0.69	0.78
RNPC3	1p21	0.34	0.39
ROS1	6q22	0.55	0.64
RPS6KA3	Xp22.2-p22.1	0.36	0.41
RRM2	2p25-p24	-0.32	-0.34
RSBN1	1p13.2	0.37	0.39
RTN4RL1	17p13.3	0.53	0.43
RXRG	1q22-q23	0.42	0.4
S100B	21q22.3	0.4	0.53
S100P	4p16	-0.31	-0.55
SAP30L	5q33.2	0.31	0.38
SAPCD2	9q34.3	-0.32	-0.39
SARM1	17q11	0.4	0.41
SCARF1	17p13.3	0.37	0.5
SCGB3A1	5q35.3	0.35	0.38
SCN1A	2q24.3	0.35	0.44
SCO1	17p13.1	-0.31	-0.38
SCRIB	8q24.3	-0.32	-0.35
SCTR	2q14.1	0.44	0.41
SEL1L3	4p15.2	0.39	0.38
SETDB2	13q14	0.48	0.51
SFTPA1	10q22.3	0.35	0.31
SFTPA2	10q22.3	0.34	0.28
SGOL1	3p24.3	-0.34	-0.36
SGPP2	2q36.1	0.36	0.39
SH3BGRL	Xq13.3	0.35	0.41
SHC3	9q22.1	0.4	0.52
SHROOM4	Xp11.22	0.52	0.48
SIGLEC17P	19q13.3	0.43	0.53
SIGLEC6	19q13.3	0.47	0.54
SKA3	13q12.11	-0.35	-0.41
SKINTL	1p33	0.4	0.18
SLC10A7	4q31.22	0.37	0.36
SLC15A2	3q13.33	0.38	0.45
SLC18A2	10q25	0.45	0.53
SLC25A1	22q11.21	-0.32	-0.37
SLC25A23	19p13.3	0.31	0.31
SLC25A30	13q14.13	0.45	0.47
SLC25A46	5q22.1	0.31	0.37
SLC27A1	19p13.11	0.38	0.38
SLC27A4	9q34.11	-0.33	-0.39
SLC34A2	4p15.2	0.46	0.65
SLC39A8	4q24	0.38	0.47
SLC41A1	1q32.1	0.39	0.42
SLC43A3	11q11	0.4	0.51
SLC4A7	3p22	0.34	0.37
SLC52A2	8q24.3	-0.36	-0.36
SLFN14	17q12	0.31	0.41
SMARCA2	9p22.3	0.41	0.48
SNF8	17q21.32	-0.38	-0.42
SNRPA1	15q26.3	-0.35	-0.5
SNX2	5q23	0.32	0.42
SNX20	16q12.1	0.33	0.55
SNX25	4q35.1	0.33	0.42
SNX29	16p13.13-p13.12	0.35	0.41
SNX30	9q32	0.53	0.41
SPAG5	17q11.2	-0.34	-0.44
SPC25	2q31.1	-0.33	-0.36
SPN	16p11.2	0.32	0.55
SPRED1	15q14	0.42	0.63
SPRY2	13q31.1	0.4	0.39
SPTLC3	20p12.1	0.33	0.38
SRGAP1	12q14.2	-0.31	-0.42
SRGAP3	3p25.3	0.34	0.37
SSBP2	5q14.1	0.41	0.41
ST3GAL6	3q12.1	0.44	0.56
ST5	11p15	0.38	0.39
ST8SIA4	5q21	0.32	0.48
STEAP3	2q14.2	0.54	0.51
STK32A	5q32	0.48	0.48
STK39	2q24.3	0.33	0.3
STOM	9q34.1	0.31	0.4
STS	Xp22.32	0.31	0.39
STXBP1	9q34.1	0.34	0.26
SUSD6	14q24.1	0.36	0.46
SYNDIG1L	14q24.3	0.33	0.5
SYNJ1	21q22.2	0.46	0.51
TACC3	4p16.3	-0.33	-0.36
TANC2	17q23.3	0.37	0.33
TANGO6	16q22.1	0.31	0.32
TAOK3	12q	0.38	0.47
TBRG1	11q24.2	0.32	0.31
TBRG4	7p13	-0.32	-0.39
TCP11L2	12q23.3	0.33	0.22
TEAD4	12p13.3-p13.2	-0.31	-0.39
TEF	22q13.2	0.41	0.46
TEPP	16q21	0.32	0.4
TERF2IP	16q23.1	0.31	0.28
TESPA1	12q13.2	0.35	0.52
TEX9	15q21.3	0.48	0.27
TFG	3q12.2	-0.32	-0.38
TFPI	2q32	0.47	0.35
TGIF1	18p11.3	-0.37	-0.47
THBS4	5q13	0.31	0.47
THUMPD1	16p12.3	0.37	0.33
TICRR	15q26.1	-0.33	-0.39
TIMELESS	12q13.3	-0.33	-0.37
TK2	16q22-q23.1	0.45	0.45
TLE4	9q21.31	0.38	0.46
TLR3	4q35	0.42	0.4
TLR5	1q41-q42	0.48	0.5
TLR7	Xp22.3	0.31	0.57
TMEM159	16p12	0.4	0.42
TMEM173	5q31.2	0.55	0.59
TMEM189	20q13.2	-0.32	-0.39
TMEM243	7q21.12	0.48	0.54
TMEM87A	15q15.1	0.33	0.17
TMPRSS2	21q22.3	0.37	0.36
TNC	9q33	0.33	0.44
TNFAIP8	5q23.1	0.4	0.49
TNFSF10	3q26	0.32	0.54
TOP2A	17q21.2	-0.32	-0.32
TOX	8q12.1	0.4	0.37
TPSAB1	16p13.3	0.4	0.49
TPSB2	16p13.3	0.33	0.49
TPX2	20q11.2	-0.33	-0.38
TRAF2	9q34	-0.33	-0.43
TRAIP	3p21.31	-0.31	-0.37
TRIM11	1q42.13	-0.31	-0.37
TRIM14	9q22.33	0.34	0.46
TRIM16	17p11.2	-0.32	-0.42
TRIM22	11p15	0.5	0.62
TRIM23	5q12.3	0.42	0.47
TRIM28	19q13.4	-0.31	-0.42
TRMT10B	9p13.2	0.32	0.25
TROAP	12q13.12	-0.35	-0.45
TRPC6	11q22.1	0.39	0.31
TSSC1	2p25.3	-0.32	-0.5
TTC12	11q23.2	0.33	0.18
TTK	6q14.1	-0.35	-0.37
TTYH2	17q25.1	0.33	0.48
TXNDC15	5q31.1	0.34	0.33
UBA7	3p21	0.4	0.49
UBE2M	19q13.43	-0.31	-0.41
UBE2S	19q13.43	-0.34	-0.43
UBE2T	1q32.1	-0.33	-0.45
UCK2	1q23	-0.34	-0.44
UCN3	10p15.1	0.32	0.16
UHRF1	19p13.3	-0.32	-0.34
UNG	12q23-q24.1	-0.32	-0.35
USP4	3p21.3	0.35	0.46
USP44	12q22	0.44	0.39
USP5	12p13	-0.33	-0.41
VPS13C	15q22.2	0.37	0.4
VPS26B	11q25	0.34	0.37
VWA5A	11q24.1	0.31	0.32
WDFY3	4q21.23	0.4	0.37
WDFY3-AS2	4q21.3	0.39	0.29
WWC1	5q34	0.36	0.28
YTHDC2	5q22.2	0.31	0.34
YWHAZ	8q23.1	-0.34	-0.38
ZDHHC15	Xq13.3	0.35	0.47
ZFP2	5q35.3	0.31	0.42
ZFP3	17p13.2	0.31	0.31
ZFP36L1	14q22-q24	0.39	0.52
ZFP90	16q22.1	0.32	0.41
ZFX	Xp21.3	0.32	0.34
ZMAT3	3q26.32	0.4	0.33
ZMYM6	1p34.2	0.32	0.38
ZMYND19	9q34.3	-0.34	-0.43
ZNF136	19p13.2	0.38	0.47
ZNF14	19p13.11	0.31	0.35
ZNF141	4p16.3	0.31	0.29
ZNF175	19q13.4	0.31	0.36
ZNF25	10p11.1	0.34	0.49
ZNF319	16q21	0.32	0.28
ZNF333	19p13	0.31	0.35
ZNF426	19p13.2	0.34	0.38
ZNF430	19p12	0.35	0.44
ZNF44	19p13.2	0.37	0.36
ZNF441	19p13.2	0.46	0.53
ZNF442	19p13.2	0.32	0.46
ZNF490	19p13.2	0.43	0.43
ZNF493	19p12	0.33	0.45
ZNF510	9q22.33	0.31	0.32
ZNF540	19q13.12	0.32	0.43
ZNF546	19q13.2	0.35	0.36
ZNF557	19p13.2	0.45	0.39
ZNF563	19p13.2	0.44	0.47
ZNF564	19p13.2	0.35	0.38
ZNF608	5q23.2	0.4	0.51
ZNF658	9p13.1	0.33	0.36
ZNF665	19q13.42	0.41	0.41
ZNF671	19q13.43	0.48	0.52
ZNF700	19p13.2	0.35	0.39
ZNF709	19p13.2	0.38	0.4
ZNF750	17q25.3	0.31	0.33
ZNF763	19p13.2	0.33	0.34
ZNF791	19p13.2	0.45	0.47
ZNF836	19q13.41	0.31	0.36
ZNF844	19p13.2	0.37	0.39
ZP2	16p12	0.4	-0.01
ZWINT	10q21-q22	-0.39	-0.45

## Sheet: D.TLRs coexpress with TLR2
Gene Symbol	Cytoband	Pearson Score	Spearman Score
TLR3	4q35	0.42	0.4
TLR5	1q41-q42	0.48	0.5
TLR7	Xp22.3	0.31	0.57

## Sheet: E.All genes coexpress with TLR3
Gene Symbol	Cytoband	Pearson Score	Spearman Score
AASDH	4q12	0.32	0.35
ABCA8	17q24	0.31	0.37
ACADL	2q34	0.33	0.32
ACSM3	16p13.11	0.31	0.34
ACTR5	20q11.23	-0.34	-0.38
ADGRE5	19p13.12	0.35	0.5
ADRB2	5q31-q32	0.35	0.36
ADRM1	20q13.33	-0.34	-0.39
AFF1	4q21	0.39	0.38
AGGF1	5q13.3	0.31	0.38
AGL	1p21	0.47	0.2
AHCYL1	1p13.2	0.37	0.37
AHCYL2	7q32.1	0.37	0.36
AKAP13	15q24-q25	0.4	0.46
AKIRIN2	6q15	-0.32	-0.29
ALKBH8	11q22.3	0.36	0.29
ALPK1	4q25	0.44	0.52
ALYREF	17q25.3	-0.37	-0.44
ANAPC7	12q24.11	-0.36	-0.45
ANK3	10q21	0.44	0.51
ANKFN1	17q22	0.31	0.45
ANKRD13D	11q13.2	-0.31	-0.38
ANKRD22	10q23.31	0.36	0.32
ANKRD39	2q11.2	-0.31	-0.36
ANKRD44	2q33.1	0.4	0.43
ANO5	11p14.3	0.39	0.35
APC	5q21-q22	0.32	0.32
APLP2	11q24	0.31	0.31
APOBEC3C	22q13.1	0.41	0.48
ARAP2	4p14	0.33	0.42
ARFGAP1	20q13.33	-0.33	-0.45
ARHGAP24	4q22.1	0.38	0.44
ARHGAP31	3q13.33	0.46	0.42
ARHGAP39	8q24.3	-0.35	-0.42
ARHGEF28	5q13.2	0.35	0.36
ARHGEF3	3p14.3	0.34	0.39
ARHGEF6	Xq26.3	0.31	0.36
ARID4A	14q23.1	0.32	0.28
ATP7A	Xq21.1	0.33	0.43
AUNIP	1p36.11	-0.32	-0.45
AURKA	20q13	-0.37	-0.46
AURKB	17p13.1	-0.38	-0.5
B4GALNT4	11p15.5	-0.32	-0.4
BANP	16q24	-0.34	-0.4
BCL11B	14q32.2	0.35	0.35
BCL2L12	19q13.3	-0.35	-0.44
BCL2L14	12p13-p12	0.32	0.48
BDH2	4q24	0.34	0.3
BDNF-AS	11p14.1	0.36	0.42
BIRC5	17q25	-0.35	-0.45
BIVM	13q33.1	0.35	0.3
BLNK	10q23.2-q23.33	0.41	0.43
BTN3A1	6p22.1	0.38	0.46
BTN3A2	6p22.1	0.35	0.43
BTN3A3	6p21.3	0.43	0.51
BUB1	2q14	-0.32	-0.37
C10ORF76	10q24.32	0.34	0.39
C11ORF84	11q13.1	-0.45	-0.52
C14ORF80	14q32.33	-0.32	-0.37
C16ORF59	16p13.3	-0.41	-0.49
C17ORF96	17q12	-0.32	-0.38
C1ORF112	1q24.2	-0.34	-0.35
C1ORF159	1p36.33	-0.31	-0.34
C1ORF186	1q32.1	0.45	0.5
C21ORF62-AS1	21q22.11	0.32	0.33
C4BPA	1q32	0.4	0.32
CACHD1	1p31.3	0.49	0.36
CADM4	19q13.31	-0.31	-0.41
CAMK2D	4q26	0.49	0.5
CAPN3	15q15.1	0.33	0.33
CARD6	5p13.1	0.33	0.5
CASKIN1	16p13.3	-0.34	-0.48
CASP1	11q23	0.31	0.44
CAST	5q15	0.31	0.45
CAT	11p13	0.36	0.37
CBARP	19p13.3	-0.38	-0.45
CBR4	4q32.3	0.35	0.36
CBX1	17q21.32	-0.35	-0.37
CBX7	22q13.1	0.39	0.47
CCDC137	17q25.3	-0.36	-0.39
CCDC158	4q21.1	0.31	0.09
CCDC167	6p21.2	-0.31	-0.43
CCDC68	18q21	0.32	0.32
CCNB1	5q12	-0.3	-0.36
CCNF	16p13.3	-0.32	-0.39
CCNG1	5q32-q34	0.35	0.36
CCNJ	10q23.33	-0.32	-0.41
CCPG1	15q21.1	0.31	0.47
CD40LG	Xq26	0.31	0.38
CD59	11p13	0.32	0.46
CDC20	1p34.1	-0.33	-0.42
CDC25A	3p21	-0.31	-0.4
CDC34	19p13.3	-0.33	-0.37
CDC42SE2	5q31.1	0.37	0.45
CDC45	22q11.21	-0.33	-0.37
CDCA3	12p13	-0.35	-0.47
CDCA4	14q32.33	-0.36	-0.45
CDCA8	1p34.3	-0.31	-0.38
CDH24	14q11.2	-0.32	-0.39
CDK2AP1	12q24.31	-0.31	-0.31
CDKL1	14q21.3	0.39	0.42
CDKL2	4q21.1	0.45	0.42
CDKL5	Xp22	0.32	0.28
CDKN2AIP	4q35.1	0.32	0.39
CDS1	4q21.23	0.44	0.41
CENPA	2p23.3	-0.37	-0.45
CENPC	4q13.2	0.44	0.41
CENPO	2p23.3	-0.31	-0.33
CENPW	6q22.32	-0.37	-0.44
CEP112	17q24.1	0.31	0.33
CEP131	17q25.3	-0.35	-0.42
CEP55	10q23.33	-0.33	-0.39
CERCAM	9q34.11	-0.32	-0.4
CFAP97	4q35.1	0.46	0.5
CHD9	16q12.2	0.34	0.42
CHFR	12q24.33	-0.38	-0.45
CHIC1	Xq13.2	0.38	0.44
CHTF18	16p13.3	-0.36	-0.42
CHTF8	16q22.1	0.34	0.43
CLCC1	1p13.3	0.32	0.37
CLCN3	4q33	0.49	0.49
CLINT1	5q33.3	0.45	0.54
CNOT6L	4q13.3	0.38	0.38
COL4A3BP	5q13.3	0.38	0.46
COLEC12	18p11.32	0.31	0.38
COPS7B	2q37.1	-0.34	-0.39
CORO2A	9q22.3	0.31	0.33
CPA3	3q24	0.35	0.49
CPEB4	5q21	0.39	0.45
CPNE1	20q11.22	-0.31	-0.42
CREBL2	12p13	0.35	0.42
CREBRF	5q35.1	0.47	0.52
CRIM1	2p21	0.31	0.33
CSE1L	20q13	-0.33	-0.4
CTDSPL	3p21.3	0.39	0.48
CTSO	4q32.1	0.59	0.65
CYBRD1	2q31.1	0.33	0.39
CYLD	16q12.1	0.32	0.34
CYP4V2	4q35.2	0.47	0.55
CYS1	2p25.1	0.34	0.16
CYTH3	7p22.1	0.33	0.22
DAZAP1	19p13.3	-0.31	-0.39
DBF4B	17q21.31|17q21	-0.31	-0.42
DDAH1	1p22	0.35	0.37
DDX55	12q24.31	-0.36	-0.44
DDX60	4q32.3	0.31	0.43
DENND2D	1p13.3	0.36	0.38
DENND4A	15q22.31	0.39	0.44
DENR	12q24.31	-0.33	-0.39
DISP1	1q41	0.32	0.47
DMXL1	5q22	0.36	0.38
DNAJB11	3q27.3	-0.32	-0.36
DNAJB14	4q23	0.39	0.44
DNAJB6	7q36.3	-0.31	-0.36
DNAJC9	10q22.2	-0.31	-0.34
DNM2	19p13.2	0.31	0.37
DNMT3A	2p23	-0.37	-0.44
DOCK9	13q32.3	0.31	0.25
DOK4	16q21	0.32	0.17
DPH7	9q34.3	-0.31	-0.36
DPP4	2q24.3	0.32	0.3
DPYD	1p22	0.33	0.36
DRAP1	11q13.3	-0.32	-0.39
DSCC1	8q24.12	-0.32	-0.41
DSCR3	21q22.2	0.33	0.41
DSN1	20q11.23	-0.32	-0.39
DTWD2	5q23.1	0.32	0.37
E2F1	20q11.2	-0.33	-0.41
EFCAB14	1p33	0.36	0.44
EFCAB5	17q11.2	0.38	0.37
EFEMP1	2p16	0.35	0.4
EHF	11p12	0.31	0.34
EIF2B4	2p23.3	-0.34	-0.41
EIF4E3	3p14	0.33	0.34
ELF1	13q13	0.31	0.39
EMC9	14q11.2	-0.32	-0.36
EME1	17q21.33	-0.31	-0.41
EMX2	10q26.1	0.33	0
EMX2OS	10q26.1	0.33	0
ENTPD3	3p21.3	0.31	0.34
EPS15	1p32	0.32	0.31
EPS8	12p12.3	0.34	0.45
ERAL1	17q11.2	-0.33	-0.35
ERAP1	5q15	0.34	0.38
ERCC5	13q33	0.36	0.4
ERMAP	1p34.2	0.36	0.52
ESPL1	12q	-0.32	-0.39
ETV1	7p21.3	0.43	0.5
EXOC8	1q42.2	0.32	0.3
F8	Xq28	0.32	0.41
FADS2	11q12.2	-0.32	-0.37
FAM120A	9q22.31	0.31	0.37
FAM136A	2p13.3	-0.35	-0.44
FAM138B	2q14.1	0.36	0.23
FAM138F	19p13.3	0.4	0.22
FAM13A	4q22.1	0.36	0.38
FAM13B	5q31	0.31	0.35
FAM149A	4q35.1	0.44	0.29
FAM150B	2p25.3	0.34	0.33
FAM161B	14q24.3	0.32	0.38
FAM171A2	17q21.31	-0.32	-0.39
FAM195B	17q25.3	-0.34	-0.39
FAM50A	Xq28	-0.31	-0.36
FAM64A	17p13.2	-0.34	-0.49
FAM72A	1q32.1	-0.32	-0.43
FAM72B	1p11.2	-0.37	-0.46
FAM72D	1q21.1	-0.33	-0.43
FAM83D	20q11.23	-0.37	-0.41
FANCG	9p13	-0.32	-0.37
FAS	10q24.1	0.39	0.46
FAT4	4q28.1	0.43	0.43
FBRSL1	12q24.33	-0.35	-0.43
FBXL17	5q21.3	0.36	0.48
FBXO5	6q25.2	-0.35	-0.37
FCHO2	5q13.2	0.47	0.48
FCHSD2	11q13.4	0.33	0.25
FEM1C	5q22	0.42	0.51
FGD4	12p11.21	0.43	0.4
FGF9	13q11-q12	0.32	0.09
FGFR2	10q26	0.31	0.3
FMN1	15q13.3	0.39	0.52
FNIP2	4q32.1	0.39	0.43
FOXK2	17q25	-0.32	-0.37
FOXR1	11q23.3	0.34	-0.2
FRMD4B	3p14.1	0.43	0.41
FRY	13q13.1	0.45	0.42
FSD2	15q25.2	0.35	0.15
FUT10	8p12	0.31	0.42
G3BP2	4q21.1	0.33	0.38
GAB1	4q31.21	0.31	0.41
GALNT10	5q33.2	0.31	0.4
GALNT18	11p15.3	0.32	0.32
GANC	15q15.2	0.48	0.48
GCC2	2q12.3	0.31	0.31
GCNT4	5q12	0.48	0.42
GDPD2	Xq13.1	0.36	0.05
Gene Symbol	Cytoband	Pearson Score	Spearman Score
GID8	20q13.33	-0.32	-0.38
GINS1	20p11.21	-0.36	-0.46
GJB1	Xq13.1	0.31	0.31
GLRX5	14q32.13	-0.33	-0.37
GNAQ	9q21	0.31	0.33
GPR137C	14q22.1	-0.31	-0.41
GPS1	17q25.3	-0.36	-0.41
GRAP2	22q13.2	0.35	0.34
GSAP	7q11.23	0.31	0.42
GTF2IRD2B	7q11.23	0.32	0.37
GTF2IRD2P1	7q11.23	0.33	0.35
H2AFX	11q23.3	-0.36	-0.44
HAS3	16q22.1	0.34	0.35
HCG26	6p21.3	0.31	0.26
HDAC2	6q21	-0.42	-0.43
HERC3	4q21	0.37	0.44
HIPK3	11p13	0.34	0.38
HJURP	2q37.1	-0.36	-0.41
HLA-E	6p21.3	0.33	0.41
HLCS	21q22.13	0.35	0.31
HLF	17q22	0.43	0.36
HMGB3	Xq28	-0.34	-0.4
HOXD1	2q31.1	0.32	0.26
HS6ST1	2q21	-0.31	-0.32
HSD17B11	4q22.1	0.38	0.39
HSD17B4	5q21	0.36	0.47
HSPBP1	19q13.42	-0.31	-0.39
HTR4	5q31-q33	0.33	0.24
IDH2	15q26.1	-0.36	-0.45
IFIT5	10q23.31	0.36	0.38
IL6ST	5q11.2	0.35	0.41
IL7	8q12-q13	0.38	0.47
ILF2	1q21.3	-0.33	-0.41
INPP5B	1p34	0.36	0.29
IPCEF1	6q25.2	0.32	0.2
IQGAP1	15q26.1	0.42	0.46
IRF2	4q34.1-q35.1	0.36	0.42
ITGA1	5q11.2	0.36	0.33
ITGB6	2q24.2	0.32	0.38
ITSN2	2p23.3	0.36	0.33
IVD	15q14-q15	0.43	0.43
JAK1	1p32.3-p31.3	0.35	0.42
KAT2B	3p24	0.46	0.49
KCND3	1p13.3	0.38	0.4
KCNJ5	11q24	0.33	0.34
KCNK5	6p21	0.34	0.3
KDM1A	1p36.12	-0.35	-0.38
KIAA0040	1q25.1	0.33	0.44
KIAA1109	4q27	0.31	0.3
KIF15	3p21.31	-0.31	-0.36
KIF18B	17q21.31	-0.33	-0.42
KIF20A	5q31	-0.33	-0.35
KIF2C	1p34.1	-0.32	-0.4
KIF3C	2p23	-0.36	-0.4
KIFC1	6p21.3	-0.34	-0.42
KIRREL3	11q24	0.31	0.22
KLHL2	4q21.2	0.38	0.42
KMT5C	19q13.42	-0.34	-0.41
KPNA2	17q24.2	-0.36	-0.42
LDLR	19p13.2	0.32	0.39
LDLRAD4	18p11.21	0.33	0.36
LEFTY2	1q42.1	0.33	0.21
LINC00472	6q13	0.31	0.32
LINC01550	14q32.2	0.4	0.45
LOC148696	1q32.2	0.31	0.34
LOC148709	1q32.1	-0.31	-0.39
LRBA	4q31.3	0.31	0.32
LRRC45	17q25.3	-0.31	-0.32
LRRC52	1q24.1	0.31	0.36
LRRC55	11q12.1	0.37	0.27
LRRK2	12q12	0.38	0.49
LSM14B	20q13.33	-0.32	-0.36
LTA4H	12q22	0.34	0.3
LTV1	6q24.2	-0.31	-0.34
MAFG-AS1	17q25.3	-0.32	-0.35
MAGI3	1p13.2	0.35	0.36
MAML2	11q21	0.32	0.4
MANF	3p21.1	-0.35	-0.37
MAP2K5	15q23	0.35	0.45
MAP6D1	3q27.1	-0.38	-0.5
MAPK10	4q22.1-q23	0.37	0.42
MAT2B	5q34	0.35	0.47
MATN3	2p24-p23	0.31	0.05
MAZ	16p11.2	-0.38	-0.47
MBNL3	Xq26.2	0.39	0.44
MEF2A	15q26	0.34	0.39
MEF2C	5q14.3	0.49	0.4
MEGF11	15q22.31	0.43	0.3
METTL14	4q26	0.49	0.54
MEX3A	1q22	-0.36	-0.49
MEX3B	15q25.2	-0.32	-0.35
MEX3D	19p13.3	-0.34	-0.37
MGLL	3q21.3	0.44	0.42
MIA2	14q13.2	0.37	0.42
MIIP	1p36.22	-0.31	-0.32
MLF2	12p13	-0.32	-0.36
MMAA	4q31.21	0.49	0.47
MMP28	17q12	0.32	0.51
MOB3B	9p21.2	0.34	0.34
MOB3C	1p33	0.36	0.45
MORC3	21q22.13	0.34	0.33
MPHOSPH8	13q12.11	0.37	0.35
MPZL2	11q24	0.35	0.41
MR1	1q25.3	0.32	0.46
MRGBP	20q13.33	-0.38	-0.44
MRPL12	17q25	-0.33	-0.44
MRPS26	20p13	-0.32	-0.4
MRTO4	1p36.13	-0.32	-0.38
MS4A2	11q12-q13	0.4	0.48
MTA1	14q32.3	-0.35	-0.4
MTBP	8q24.12	-0.31	-0.38
MTFR2	6q23.3	-0.36	-0.43
MTM1	Xq28	0.35	0.42
MTRR	5p15.31	0.32	0.31
MYBL2	20q13.1	-0.37	-0.48
MYO5C	15q21	0.34	0.42
NABP2	12q13.3	-0.31	-0.35
NAPEPLD	7q22.1	0.35	0.38
NAPSA	19q13.33	0.31	0.31
NCAPH	2q11.2	-0.34	-0.42
NCMAP	1p36.11	0.35	0.26
NEK1	4q33	0.41	0.46
NEK2	1q32.3	-0.35	-0.4
NELFCD	20q13	-0.31	-0.42
NFIX	19p13.3	0.31	0.45
NFKB1	4q24	0.45	0.5
NIPAL3	1p36.12-p35.1	0.46	0.47
NKIRAS2	17q21.2	-0.32	-0.36
NOD1	7p14.3	0.31	0.34
NR3C2	4q31.1	0.42	0.49
NRGN	11q24	0.34	0.25
NT5DC2	3p21.1	-0.34	-0.4
NTN4	12q22	0.32	0.46
NUDT12	5q21.2	0.41	0.46
NUDT16	3q22.1	0.33	0.33
NUF2	1q23.3	-0.37	-0.46
NUP85	17q25.1	-0.34	-0.42
OBFC1	10q24.33	0.37	0.43
ORC6	16q12	-0.34	-0.44
OTP	5q13.3	0.31	-0.18
OTUD4	4q31.21	0.36	0.35
PABPN1	14q11.2	-0.32	-0.37
PAFAH1B3	19q13.1	-0.39	-0.49
PAK1IP1	6p24.2	-0.32	-0.41
PARP16	15q22.31	0.33	0.36
PARP3	3p21.2	0.37	0.4
PARP4	13q11	0.41	0.46
PARP8	5q11.1	0.39	0.43
PAX2	10q24	0.34	0.07
PAXIP1-AS2	7q36.2	0.39	0.49
PCDHGA10	5q31	0.31	0.31
PDCL3	2q11.2	-0.37	-0.42
PDE4C	19p13.11	0.31	0.35
PDIA4	7q35	-0.31	-0.31
PDSS1	10p12.1	-0.32	-0.43
PDZD2	5p13.3	0.33	0.4
PECR	2q35	0.33	0.15
PFDN2	1q23.3	-0.36	-0.46
PFDN4	20q13.2	-0.33	-0.44
PFN2	3q25.1	-0.34	-0.42
PGAM5	12q24.33	-0.33	-0.36
PGP	16p13.3	-0.36	-0.41
PGPEP1	19p13.11	0.38	0.3
PHACTR1	6p24.1	0.4	0.4
PIBF1	13q22.1	0.36	0.3
PIF1	15q22.31	-0.33	-0.42
PIGU	20q11.22	-0.33	-0.35
PIK3R1	5q13.1	0.32	0.42
PITPNC1	17q24.2	-0.31	-0.34
PITPNM3	17p13	0.33	0.34
PJA2	5q21.3	0.4	0.44
PLA2G12A	4q25	0.31	0.26
PLEKHA7	11p15.1	0.32	0.32
PLEKHG5	1p36.31	-0.31	-0.38
PLK1	16p12.2	-0.31	-0.36
PLS1	3q23	0.31	0.34
POC1A	3p21.2	-0.35	-0.44
POLH	6p21.1	0.34	0.3
POLK	5q13	0.47	0.48
PPM1B	2p21	0.34	0.12
PPP1R17	7p15	0.33	0
PPP2CB	8p12	0.35	0.4
PPP2R3B	Xp22.33; Yp11.3	-0.33	-0.39
PPP3CA	4q24	0.32	0.4
PPP4C	16p11.2	-0.33	-0.34
PQLC2	1p36.13	-0.32	-0.31
PRDM5	4q25-q26	0.31	0.35
PREPL	2p21	0.45	0.32
PRKCQ	10p15	0.32	0.35
PROCA1	17q11.2	-0.31	-0.35
PRRG1	Xp21.1	0.31	0.38
PRRG4	11p13	0.31	0.39
PSMA7	20q13.33	-0.32	-0.37
PSMC3IP	17q21.2	-0.37	-0.45
PSRC1	1p13.3	-0.34	-0.41
PTAR1	9q21.12	0.37	0.32
PTGES2	9q34.11	-0.34	-0.39
PTMS	12p13	-0.4	-0.44
PTOV1	19q13.33	-0.31	-0.37
PTPN13	4q21.3	0.42	0.4
PTPRJ	11p11.2	0.38	0.41
PURA	5q31	0.38	0.38
PUS1	12q24.33	-0.36	-0.48
PVRL3	3q13	0.32	0.32
PYCR1	17q25.3	-0.36	-0.4
RAB11FIP2	10q26.11	0.47	0.31
RAB14	9q33.2	0.33	0.36
RAB27A	15q21.3	0.4	0.53
RAB27B	18q21.2	0.34	0.48
RABGAP1L	1q24	0.35	0.38
RAC3	17q25.3	-0.34	-0.42
RAD51AP1	12p13.2-p13.1	-0.32	-0.35
RAD54B	8q22.1	-0.33	-0.43
RAD54L	1p32	-0.33	-0.39
RAE1	20q13.31	-0.32	-0.37
RAPGEF2	4q32.1	0.36	0.38
RASGRP1	15q14	0.5	0.42
RASSF5	1q32.1	0.31	0.39
RBM17	10p15.1	-0.33	-0.41
RBM43	2q23.3	0.52	0.52
RCOR2	11q13.1	-0.38	-0.53
RECQL4	8q24.3	-0.39	-0.47
REPS2	Xp22.2	0.44	0.5
RERG	12p12.3	0.33	0.33
RETSAT	2p11.2	0.32	0.38
RFC5	12q24.23	-0.31	-0.33
RILPL1	12q24.31	-0.31	-0.34
RIMS3	1p34.2	0.35	0.19
RMDN2	2p22.2	0.35	0.37
RNASEL	1q25	0.38	0.47
RNF125	18q12.1	0.37	0.37
RNF175	4q31.3	0.37	0.19
ROS1	6q22	0.35	0.47
RPIA	2p11.2	-0.31	-0.39
RSBN1	1p13.2	0.33	0.27
RTKN	2p13.1	-0.33	-0.37
RXRG	1q22-q23	0.33	0.33
SAPCD2	9q34.3	-0.32	-0.41
SBK1	16p11.2	-0.35	-0.37
SCAI	9q33.3	0.36	0.23
SCAND1	20q11.1-q11.23	-0.31	-0.4
SCAPER	15q24	0.32	0.34
SCTR	2q14.1	0.31	0.27
SEC24B	4q25	0.33	0.38
SEC61A2	10p14	-0.36	-0.46
SEL1L3	4p15.2	0.31	0.33
SETDB2	13q14	0.35	0.4
SF3B4	1q21.2	-0.31	-0.33
SFTPA1	10q22.3	0.39	0.44
SFTPA2	10q22.3	0.39	0.44
SGMS2	4q25	0.45	0.56
SGPP2	2q36.1	0.32	0.41
SH2B2	7q22	-0.33	-0.39
SH2D4A	8p21.2	0.37	0.42
SH3D19	4q31.3	0.39	0.45
SH3RF1	4q32.3	0.36	0.37
SHROOM3	4q21.1	0.31	0.4
SHROOM4	Xp11.22	0.35	0.31
SKA3	13q12.11	-0.33	-0.38
SLC10A7	4q31.22	0.46	0.48
SLC25A10	17q25.3	-0.31	-0.35
SLC25A30	13q14.13	0.41	0.48
SLC25A4	4q35	0.34	0.34
SLC25A46	5q22.1	0.32	0.39
SLC2A13	12q12	0.35	0.42
SLC35E1	19p13.11	0.31	0.4
SLC39A8	4q24	0.4	0.51
SLC45A1	1p36.23	-0.31	-0.44
SLC4A4	4q21	0.36	0.31
SLC52A2	8q24.3	-0.33	-0.39
SLC6A20	3p21.3	0.32	0.21
SLK	10q24.33	0.38	0.33
SLU7	5q33.3	0.34	0.39
SMARCA2	9p22.3	0.36	0.44
SMIM13	6p24.2	-0.32	-0.37
SMPD4	2q21.1	-0.4	-0.47
SNF8	17q21.32	-0.36	-0.42
SNRPB	20p13	-0.33	-0.45
SNRPD1	18q11.2	-0.31	-0.39
SNRPF	12q23.1	-0.34	-0.45
SNX25	4q35.1	0.43	0.38
SNX30	9q32	0.36	0.38
SORBS2	4q35.1	0.37	0.29
SOX12	20p13	-0.32	-0.36
SOX4	6p22.3	-0.37	-0.43
SPAG5	17q11.2	-0.33	-0.43
SPG11	15q14	0.32	0.37
SPRED1	15q14	0.31	0.32
SPRY2	13q31.1	0.44	0.38
SRM	1p36-p22	-0.36	-0.39
SRPK3	Xq28	-0.32	-0.36
SRRT	7q21	-0.32	-0.39
SRSF9	12q24.31	-0.36	-0.43
ST5	11p15	0.35	0.35
STIP1	11q13	-0.35	-0.41
STK32A	5q32	0.41	0.31
STMN1	1p36.11	-0.35	-0.45
STOM	9q34.1	0.37	0.47
SUV39H2	10p13	-0.35	-0.39
SYNJ1	21q22.2	0.35	0.31
TACC3	4p16.3	-0.33	-0.39
TAOK3	12q	0.36	0.39
TBC1D2B	15q24.3-q25.1	0.32	0.38
TBCB	19q13.11-q13.12	-0.38	-0.49
TDG	12q24.1	-0.36	-0.43
TDRD3	13q21.2	0.35	0.4
TEF	22q13.2	0.32	0.36
THG1L	5q33.3	0.32	0.38
THRB	3p24.2	0.43	0.52
TIGD3	11q13.1	-0.32	-0.39
TIGD5	8q24.3	-0.33	-0.4
TIMELESS	12q13.3	-0.32	-0.35
TLR2	4q32	0.42	0.4
TLR5	1q41-q42	0.46	0.5
TMEM161B	5q14.3	0.31	0.35
TMEM173	5q31.2	0.44	0.48
TMEM184C	4q31.23	0.33	0.43
TMEM189	20q13.2	-0.37	-0.38
TMEM192	4q32.3	0.31	0.39
TMEM201	1p36.22	-0.35	-0.38
TMEM243	7q21.12	0.35	0.38
TMEM245	9q31	0.31	0.41
TMEM37	2q14.2	0.37	0.41
TMEM81	1q32.1	-0.33	-0.34
TMEM87A	15q15.1	0.43	0.42
TMPRSS2	21q22.3	0.38	0.25
TNFRSF11A	18q22.1	0.44	0.3
TNIK	3q26.31	0.39	0.35
TNNI3K	1p31.1	0.45	0.47
TOMM40	19q13	-0.32	-0.5
TPK1	7q34-q35	0.35	0.47
TPSAB1	16p13.3	0.33	0.4
TPX2	20q11.2	-0.33	-0.4
TRAIP	3p21.31	-0.36	-0.43
TRANK1	3p22.2	0.37	0.47
TRAPPC11	4q35.1	0.45	0.52
TRIM14	9q22.33	0.36	0.42
TRIM22	11p15	0.47	0.53
TRIM34	11p15	0.31	0.37
TRIM5	11p15	0.33	0.35
TROAP	12q13.12	-0.37	-0.51
TRPM7	15q21	0.34	0.36
TSEN54	17q25.1	-0.31	-0.37
TTK	6q14.1	-0.36	-0.41
TTL	2q13	-0.32	-0.36
TUBA1C	12q13.12	-0.32	-0.4
TUBAL3	10p15.1	0.35	-0.06
TUBG1	17q21	-0.31	-0.41
TXNIP	1q21.1	0.36	0.45
U2AF2	19q13.42	-0.31	-0.39
UBA7	3p21	0.39	0.5
UBE2C	20q13.12	-0.38	-0.5
UBE2S	19q13.43	-0.35	-0.51
UBE2T	1q32.1	-0.31	-0.4
UCN3	10p15.1	0.4	0.3
UFSP2	4q35.1	0.44	0.51
UNC119	17q11.2	-0.34	-0.34
UNG	12q23-q24.1	-0.32	-0.34
USP53	4q26	0.36	0.44
USP54	10q22.2	0.39	0.46
USP8	15q21.2	0.36	0.39
VAX2	2p13	-0.35	-0.38
VPS13C	15q22.2	0.34	0.39
VPS72	1q21	-0.34	-0.4
VRK1	14q32	-0.35	-0.43
WASF1	6q21	-0.31	-0.33
WDFY3	4q21.23	0.42	0.43
WDFY3-AS2	4q21.3	0.44	0.42
WRAP53	17p13.1	-0.33	-0.32
WRNIP1	6p25.2	-0.38	-0.44
WWC2	4q35.1	0.31	0.31
XPA	9q22.3	0.33	0.35
XPC	3p25.1	0.34	0.39
XXYLT1	3q29	-0.35	-0.37
YBX2	17p13.1	-0.33	-0.44
YIF1B	19q13.2	-0.31	-0.37
ZBTB17	1p36.13	-0.31	-0.32
ZDHHC7	16q24.1	0.31	0.38
ZMYND19	9q34.3	-0.36	-0.43
ZNF385B	2q31.2-q31.3	0.35	0.36
ZNF441	19p13.2	0.33	0.32
ZNF442	19p13.2	0.35	0.36
ZNF48	16p11.2	-0.33	-0.37
ZNF490	19p13.2	0.33	0.34
ZNF513	2p23.3	-0.32	-0.36
ZNF563	19p13.2	0.33	0.31
ZNF608	5q23.2	0.31	0.32
ZNF658	9p13.1	0.33	0.41
ZNF668	16p11.2	-0.37	-0.41
ZNF671	19q13.43	0.33	0.28
ZNF768	16p11.2	-0.32	-0.35
ZNF771	16p11.2	-0.31	-0.35
ZNF791	19p13.2	0.39	0.37
ZNF844	19p13.2	0.32	0.3
ZWINT	10q21-q22	-0.31	-0.36

## Sheet: F.TLRs coexpress with TLR3
Gene Symbol	Cytoband	Pearson Score	Spearman Score
TLR2	4q32	0.42	0.4
TLR5	1q41-q42	0.46	0.5

## Sheet: G.All genes coexpress with TLR4
Gene Symbol	Cytoband	Pearson Score	Spearman Score
A2M	12p13.31	0.4	0.48
AARSD1	17q21.31	-0.41	-0.49
ABCA1	9q31.1	0.52	0.56
ABCA6	17q24.3	0.47	0.65
ABCA9	17q24.2	0.34	0.49
ABCD2	12q12	0.54	0.58
ABCG2	4q22	0.39	0.44
ABHD6	3p14.3	0.4	0.47
ABI3	17q21.3	0.55	0.61
ABI3BP	3q12	0.4	0.5
ACAP1	17p13.1	0.41	0.49
ACAP2	3q29	0.31	0.4
ACE	17q23.3	0.4	0.41
ACER3	11q13.5	0.44	0.48
ACP2	11p11.2|11p12-p11	0.35	0.34
ACP5	19p13.2	0.58	0.64
ACSM5	16p12.3	0.37	0.56
ACTR2	2p14	0.38	0.43
ACVRL1	12q13.13	0.52	0.57
ADAMDEC1	8p21.2	0.51	0.5
ADAMTSL4	1q21.3	0.32	0.54
ADAP2	17q11.2	0.62	0.68
ADGRE1	19p13.3	0.34	0.52
ADGRE3	19p13.1	0.47	0.5
ADGRE4P	19p13.3	0.39	0.51
ADGRL4	1p33-p32	0.36	0.41
ADH1A	4q23	0.32	0.35
ADORA2A	22q11.23	0.39	0.49
ADORA3	1p13.2	0.67	0.73
ADPRH	3q13.31-q13.33	0.38	0.45
ADRB2	5q31-q32	0.32	0.39
ADRB3	8p11.23	0.31	0.32
AFP	4q13.3	0.31	-0.16
AGAP2	12q14.1	0.49	0.6
AGTPBP1	9q21.33	0.43	0.4
AIF1	6p21.3	0.72	0.74
AKAP2	9q31.3	0.49	0.56
AKNA	9q32	0.36	0.43
ALOX5	10q11.2	0.52	0.66
ALOX5AP	13q12	0.49	0.69
AMPD3	11p15	0.42	0.52
ANGPTL7	1p36	0.32	0.44
ANKRD44	2q33.1	0.48	0.61
ANO6	12q12	0.33	0.46
ANP32A	15q23	-0.31	-0.39
ANXA6	5q33.1	0.38	0.56
AOAH	7p14.2	0.79	0.8
AOC3	17q21	0.34	0.46
AP1M2	19p13.2	-0.33	-0.35
AP1S2	Xp22.2	0.67	0.79
APBB1IP	10p12.1	0.56	0.65
APOA2	1q23.3	0.34	-0.02
APOB	2p24-p23	0.34	0.16
APOBEC3A	22q13.1-q13.2	0.42	0.34
APOBEC3C	22q13.1	0.44	0.48
APOBEC3D	22q13.1	0.35	0.38
APOBEC3G	22q13.1-q13.2	0.48	0.46
APOC1	19q13.2	0.45	0.55
APOC2	19q13.2	0.48	0.53
APOE	19q13.2	0.38	0.48
APOL3	22q13.1	0.49	0.56
APOL4	22q11.2-q13.2	0.33	0.58
APOL6	22q12.3	0.35	0.41
AQP9	15q	0.6	0.65
ARHGAP15	2q22.2-q22.3	0.6	0.68
ARHGAP18	6q22.33	0.71	0.74
ARHGAP25	2p13.3	0.64	0.69
ARHGAP30	1q23.3	0.68	0.76
ARHGAP31	3q13.33	0.4	0.54
ARHGAP8	22q13.31	-0.38	-0.42
ARHGAP9	12q13.3	0.55	0.61
ARHGEF3	3p14.3	0.39	0.5
ARHGEF6	Xq26.3	0.72	0.79
ARID5A	2q11.2	0.41	0.47
ARL11	13q14.2	0.4	0.54
ARPC2	2q36.1	0.4	0.51
ARRB2	17p13	0.55	0.44
ARSB	5q14.1	0.53	0.56
ART4	12p13-p12	0.31	0.43
ASB2	14q31-q32	0.4	0.46
ASGR1	17p13.2	0.34	0.1
ASGR2	17p	0.36	0.45
ATG3	3q13.2	0.31	0.29
ATG4C	1p31.3	0.34	0.38
ATG7	3p25.3	0.43	0.41
ATP10D	4p12	0.36	0.47
ATP1A4	1q23.2	0.42	0.4
ATP6V0D2	null	0.44	0.57
ATP6V1B2	8p21.3	0.7	0.7
ATP8B4	15q21.2	0.66	0.75
AXL	19q13.1	0.31	0.54
AZI2	3p24.1	0.31	0.32
B2M	15q21.1	0.55	0.55
BCL2A1	15q24.3	0.57	0.63
BCL6B	17p13.1	0.31	0.34
BEST1	11q13	0.5	0.56
BHLHE41	12p12.1	0.34	0.51
BIN2	12q13	0.68	0.74
BLOC1S4	4p16.1	-0.34	-0.42
BLOC1S6	15q21.1	0.37	0.32
BMP2K	4q21.21	0.5	0.75
BNIP2	15q22.2	0.41	0.44
BSCL2	11q13	-0.31	-0.35
BST1	4p15	0.4	0.67
BTK	Xq21.33-q22	0.76	0.81
BTLA	3q13.2	0.42	0.52
BTN2A2	6p22.1	0.41	0.41
BTN3A1	6p22.1	0.46	0.47
BTN3A3	6p21.3	0.46	0.5
C10ORF128	10q11.23	0.77	0.81
C10ORF54	10q22.1	0.55	0.57
C11ORF21	11p15.5	0.38	0.45
C11ORF49	11p11.2	-0.34	-0.38
C12ORF4	12p13.3	0.37	0.45
C14ORF79	14q32.33	-0.35	-0.41
C14ORF93	14q11.2	-0.36	-0.43
C15ORF53	15q14	0.41	0.34
C19ORF35	19p13.3	0.48	0.57
C19ORF38	19p13.2	0.42	0.59
C1ORF162	1p13.2	0.66	0.68
C1ORF35	1q42.13	-0.37	-0.45
C1ORF54	1q21.2	0.41	0.5
C1QA	1p36.12	0.72	0.67
C1QB	1p36.12	0.76	0.72
C1QC	1p36.11	0.78	0.74
C1R	12p13	0.38	0.5
C1S	12p13	0.32	0.49
C20ORF194	20p13	0.31	0.34
C21ORF59	21q22.1	-0.36	-0.44
C22ORF34	22q13.33	0.38	0.38
C2ORF68	2p11.2	-0.33	-0.37
C3AR1	12p13.31	0.81	0.87
C5AR1	19q13.3-q13.4	0.66	0.73
C5ORF56	5q31.1	0.36	0.33
C5ORF64	5q12.1	0.36	0.34
C6ORF120	6q27	0.33	0.44
C6ORF136	6p21.33	-0.32	-0.51
C9ORF139	9q34.3	0.31	0.43
C9ORF72	9p21.2	0.57	0.51
CACNA2D4	12p13.33	0.49	0.5
CALCRL	2q32.1	0.36	0.48
CALHM2	10q24.33	0.55	0.67
CAMK1G	1q32.2	0.34	0.53
CAMK4	5q21.3	0.37	0.47
CAP1	1p34.2	0.31	0.47
CAPG	2p11.2	0.31	0.35
CARD16	11q22	0.4	0.42
CARD8	19q13.33	0.49	0.45
CASP1	11q23	0.58	0.58
CASP5	11q22.2-q22.3	0.61	0.52
CASS4	20q13.31	0.64	0.68
CBX8	17q25.3	-0.31	-0.36
CC2D2B	10q24.1	0.31	0.31
CCDC109B	4q25	0.31	0.46
CCDC12	3p21.31	-0.31	-0.34
CCDC141	2q31.2	0.36	0.41
CCDC24	1p34.1	-0.33	-0.4
CCDC50	3q28	0.4	0.44
CCDC88A	2p16.1	0.45	0.5
CCHCR1	6p21.3	-0.31	-0.39
CCL13	17q11.2	0.6	0.55
CCL14	17q12	0.36	0.36
CCL18	17q12	0.63	0.61
CCL2	17q11.2-q12	0.46	0.53
CCL23	17q12	0.63	0.6
CCL24	7q11.23	0.47	0.47
CCL3	17q12	0.64	0.53
CCL3L1	17q21.1	0.43	0.44
CCL4	17q12	0.58	0.55
CCL4L1	17q12	0.47	0.49
CCL8	17q11.2	0.49	0.49
CCR1	3p21	0.64	0.74
CCR2	3p21.31	0.67	0.72
CCR4	3p24	0.46	0.63
CCR5	3p21.31	0.67	0.69
CCR6	6q27	0.37	0.54
CCR8	3p22	0.54	0.63
CCRL2	3p21	0.45	0.57
CCS	11q13	-0.32	-0.37
CCSAP	1q42.13	0.38	0.38
CD101	1p13	0.5	0.58
CD14	5q31.1	0.65	0.69
CD160	1q21.1	0.32	0.24
CD163	12p13.3	0.73	0.8
CD163L1	12p13.3	0.45	0.52
CD180	5q12	0.68	0.79
CD1D	1q23.1	0.43	0.57
CD2	1p13.1	0.49	0.5
CD200	3q13.2	0.38	0.53
CD200R1	3q13.2	0.69	0.69
CD200R1L	3q13.2	0.44	0.3
CD209	19p13	0.58	0.7
CD226	18q22.3	0.68	0.73
CD244	1q23.3	0.53	0.57
CD247	1q24.2	0.45	0.52
CD27	12p13	0.32	0.42
CD274	9p24	0.35	0.58
CD28	2q33	0.63	0.75
CD300A	17q25.1	0.63	0.73
CD300C	17q25.1	0.75	0.76
CD300E	17q25.1	0.44	0.6
CD300LB	17q25.1	0.49	0.61
CD300LF	17q25.1	0.54	0.73
CD33	19q13.3	0.73	0.75
CD36	7q11.2	0.45	0.49
CD37	19q13.3	0.48	0.67
CD3D	11q23	0.39	0.42
CD3E	11q23	0.42	0.48
CD3G	11q23	0.59	0.59
CD4	12p13.31	0.76	0.8
CD40	20q12-q13.2	0.4	0.41
CD40LG	Xq26	0.34	0.44
CD44	11p13	0.36	0.43
CD48	1q21.3-q22	0.44	0.57
CD5	11q13	0.35	0.52
CD52	1p36	0.45	0.58
CD53	1p13	0.83	0.84
CD6	11q13	0.42	0.48
CD68	17p13	0.74	0.75
CD69	12p13	0.41	0.56
CD72	9p13.3	0.65	0.68
CD74	5q32	0.4	0.44
CD80	3q13.3-q21	0.76	0.79
CD83	6p23	0.43	0.52
CD84	1q24	0.85	0.87
CD86	3q21	0.83	0.83
CD8A	2p12	0.46	0.41
CD8B	2p12	0.36	0.33
CD93	20p11.21	0.55	0.54
CDC40	6q21	0.34	0.42
CDK15	2q33.2	0.31	0.44
CDK2AP2	11q13	-0.31	-0.39
CDX1	5q32	0.39	0.35
CEACAM21	19q13.2	0.41	0.61
CECR1	22q11.2	0.53	0.53
CECR6	null	0.33	0.53
CEP85L	6q22	0.42	0.57
CEPT1	1p13.3	0.31	0.32
CETP	16q21	0.36	0.39
CFP	Xp11.4	0.47	0.49
CHRNA6	8p11.21	0.37	0.52
CHTOP	1q21.3	-0.34	-0.38
CHURC1	14q23.3	0.31	0.26
CIITA	16p13	0.51	0.52
CLC	19q13.1	0.45	0.52
CLEC10A	17p13.1	0.61	0.6
CLEC12A	12p13.2	0.44	0.61
CLEC1A	12p13.2	0.49	0.49
CLEC4A	12p13	0.7	0.76
CLEC4C	12p13.2-p12.3	0.48	0.49
CLEC4D	12p13.31	0.62	0.57
CLEC4G	19p13.2	0.44	0.42
CLEC4GP1	19p13.2	0.42	0.21
CLEC5A	7q33	0.41	0.57
CLEC6A	12p13	0.49	0.6
CLEC7A	12p13.2	0.55	0.62
CLEC9A	12p13.2	0.38	0.38
CLECL1	12p13.31	0.47	0.55
CLIC4	1p36.11	0.35	0.5
CLLU1OS	12q22	0.36	0.19
CLUH	17p13.3	-0.33	-0.38
CMKLR1	12q24.1	0.85	0.84
CMTM2	16q21	0.34	0.36
CMTM6	3p22.3	0.33	0.41
CNKSR1	1p36.11	-0.35	-0.35
CNRIP1	2p14	0.54	0.65
CNTLN	9p22.2	0.32	0.44
COL6A5	3q22.1	0.32	0.43
COL6A6	3q22.1	0.39	0.42
COLEC12	18p11.32	0.39	0.6
CORO1A	16p11.2	0.42	0.53
CORO1C	12q24.1	0.51	0.56
CORO7	16p13.3	0.39	0.44
COTL1	16q24.1	0.41	0.49
CPA3	3q24	0.37	0.59
CPED1	7q31.31	0.56	0.7
CPN1	10q24.2	0.33	-0.1
CPPED1	16p13.12	0.4	0.42
CPSF3L	1p36.33	-0.35	-0.38
CPVL	7p15.1	0.72	0.77
CR1	1q32	0.73	0.77
CREBL2	12p13	0.35	0.36
CRHBP	5q13.3	0.5	0.54
CRISP3	6p12.3	0.31	-0.09
CRLF3	17q11.2	0.35	0.38
CRTAM	11q24.1	0.6	0.59
CRYBB1	22q12.1	0.63	0.58
CSF1R	5q32	0.68	0.79
CSF2	5q31.1	0.31	0.24
CSF2RA	Xp22.32 and Yp11.3	0.55	0.53
CSF2RB	22q13.1	0.75	0.8
CSGALNACT2	10q11.21	0.37	0.53
CTBP1	4p16	-0.38	-0.44
CTLA4	2q33	0.45	0.46
CTSB	8p22	0.66	0.68
CTSC	11q14.2	0.4	0.41
CTSK	1q21	0.41	0.55
CTSS	1q21	0.68	0.61
CTSZ	20q13.32	0.52	0.51
CXCL10	4q21	0.5	0.49
CXCL12	10q11.1	0.46	0.63
CXCL9	4q21	0.45	0.45
CXCR1	2q35	0.36	0.46
CXCR2	2q35	0.47	0.55
CXCR2P1	2q35	0.39	0.44
CXCR4	2q21	0.42	0.57
CXCR6	3p21	0.59	0.51
CXORF21	Xp21.2	0.67	0.69
CXORF36	Xp11.3	0.32	0.33
CYB561A3	11q12.2	0.36	0.37
CYB5R4	6pter-q22.33	0.46	0.49
CYBB	Xp21.1	0.86	0.85
CYLD	16q12.1	0.4	0.46
CYP2U1	4q25	0.39	0.45
CYSLTR1	Xq13.2-q21.1	0.36	0.57
CYSLTR2	13q14.2	0.73	0.72
CYTH4	22q12.3-q13.1	0.72	0.77
CYTIP	2q11.2	0.52	0.6
CYYR1	21q21.2	0.37	0.37
D2HGDH	2q37.3	-0.31	-0.37
DAB2	5p13.1	0.68	0.72
DAPP1	4q25-q27	0.44	0.56
DAZAP1	19p13.3	-0.32	-0.35
DBNDD1	16q24.3	-0.32	-0.37
DCANP1	5q31.1	0.46	0.56
DCN	12q21.33	0.41	0.6
DCSTAMP	8q23	0.36	0.56
DDR2	1q23.3	0.33	0.59
DDX39B	6p21.3	-0.32	-0.38
DDX51	12q24.33	-0.38	-0.42
DDX54	12q24.13	-0.36	-0.37
DHODH	16q22	-0.34	-0.42
DHRS13	17q11.2	-0.34	-0.43
DIS3L2	2q37.1	-0.34	-0.38
DKK2	4q25	0.38	0.43
DLG2	11q14.1	0.31	0.47
DMXL2	15q21.2	0.51	0.43
DNAJB14	4q23	0.38	0.42
DNAJB2	2q35	-0.31	-0.28
DNAJC5B	8q13.1	0.6	0.68
DNASE1L3	3p14.3	0.4	0.37
DNASE2	19p13.2	0.38	0.35
DOCK10	2q36.2	0.51	0.62
DOCK11	Xq24	0.58	0.72
DOCK2	5q35.1	0.71	0.78
DOCK4	7q31.1	0.45	0.52
DOCK8	9p24.3	0.55	0.66
DOK2	8p21.3	0.76	0.72
DOK3	5q35.3	0.56	0.65
DPEP2	16q22.1	0.61	0.74
DPT	1q12-q23	0.32	0.42
DSCR3	21q22.2	0.32	0.41
DSE	6q22	0.47	0.6
DUS1L	17q25.3	-0.33	-0.38
DYSF	2p13.3	0.32	0.4
EAF2	3q13.33	0.39	0.26
EBI3	19p13.3	0.43	0.43
ECM2	9q22.3	0.31	0.5
ECSCR	5q31.2	0.4	0.4
EGR2	10q21.1	0.44	0.58
EHD4	15q11.1	0.31	0.37
EIF3CL	16p11.2	-0.31	-0.34
EIF5B	2q11.2	-0.38	-0.42
EMILIN1	2p23.3-p23.2	0.31	0.48
EMILIN2	18p11.3	0.63	0.75
ENG	9q34.11	0.34	0.37
ENPP2	8q24.1	0.53	0.54
ENTPD1	10q24	0.53	0.62
EOMES	3p24.1	0.47	0.55
EPB41L2	6q23	0.58	0.7
EPB41L3	18p11.32	0.42	0.62
EPCAM	2p21	-0.36	-0.44
EPM2A	6q24	0.33	0.41
EPS15	1p32	0.37	0.44
EPSTI1	13q13.3	0.4	0.53
ERAL1	17q11.2	-0.33	-0.39
ERCC6L2	9q22.32	0.34	0.38
ESRP2	16q22.1	-0.33	-0.38
ESYT1	12q13.2	0.39	0.45
ETS1	11q23.3	0.45	0.58
EVI2A	17q11.2	0.67	0.78
EVI2B	17q11.2	0.7	0.76
F13A1	6p25.3-p24.3	0.6	0.75
FAM101B	17p13	0.32	0.41
FAM102B	1p13.3	0.4	0.49
FAM124B	2q36.2	0.39	0.43
FAM13C	10q21.1	0.32	0.37
FAM168A	11q13.4	0.31	0.43
FAM222B	17q11.2	-0.32	-0.26
FAM26E	6q22.1	0.35	0.59
FAM26F	6q22.1	0.55	0.51
FAM49A	2p24.2	0.72	0.74
FAM78A	9q34	0.63	0.68
FAM83H	8q24.3	-0.33	-0.39
FAM86EP	4p16.3	-0.32	-0.38
FAM86HP	3q22.1	-0.31	-0.34
FAR2	12p11.22	0.42	0.62
FAS	10q24.1	0.36	0.5
FASLG	1q23	0.39	0.4
FBRSL1	12q24.33	-0.32	-0.34
FCER1G	1q23	0.71	0.73
FCGR1A	1q21.2-q21.3	0.69	0.73
FCGR1B	1p11.2	0.63	0.68
FCGR1C	1q21.2	0.67	0.68
FCGR2A	1q23	0.66	0.69
FCGR2B	1q23	0.62	0.69
FCGR2C	1q23.3	0.69	0.75
FCGR3A	1q23	0.77	0.8
FCGR3B	1q23	0.49	0.6
FCHSD2	11q13.4	0.34	0.43
FCMR	1q32.1	0.33	0.54
FCN1	9q34	0.6	0.64
FCRL3	1q21-q22	0.31	0.47
FCRL5	1q21	0.31	0.38
FCRL6	1q23.2	0.38	0.33
FERMT3	11q13.1	0.68	0.73
FEZ1	11q24.2	0.39	0.53
FFAR3	19q13.1	0.36	0.38
FFAR4	10q23.33	0.47	0.54
FGD2	6p21.2	0.69	0.76
FGD3	null	0.5	0.54
FGD5	3p25.1	0.52	0.62
FGF7	15q21.2	0.4	0.53
FGFR1OP2	12p11.23	0.38	0.49
FGL2	7q11.23	0.34	0.77
FGR	1p36.2-p36.1	0.58	0.72
FHL1	Xq26	0.36	0.47
FHL5	6q16.1-q16.3	0.31	0.34
FIG4	6q21	0.44	0.43
FIZ1	19q13.42	-0.31	-0.39
FKBP15	9q32	0.51	0.47
FLI1	11q24.1-q24.3	0.7	0.76
FLT3	13q12	0.39	0.53
FLVCR2	14q24.3	0.43	0.52
FMNL1	17q21	0.36	0.44
FMNL3	12q13.12	0.56	0.67
FMO1	1q24.3	0.32	0.41
FMO2	1q24.3	0.45	0.62
FN3K	17q25.3	-0.37	-0.42
FNBP1	9q34	0.45	0.47
FOLR2	11q13.3-q13.5	0.7	0.74
FOXK2	17q25	-0.31	-0.32
FOXN2	2p22-p16	0.33	0.35
FOXN3	14q31.3	0.34	0.4
FOXP3	Xp11.23	0.4	0.53
FPR1	19q13.4	0.78	0.76
FPR2	19q13.3-q13.4	0.59	0.65
FPR3	19q13.3-q13.4	0.84	0.89
FRMD4A	10p13	0.46	0.52
FYB	5p13.1	0.61	0.69
GAB3	Xq28	0.63	0.65
GAL3ST4	7q22.1	0.65	0.74
GALC	14q31	0.37	0.37
GAPT	5q11.2	0.46	0.61
GAR1	4q25	-0.33	-0.37
GAS2L3	12q23.1	0.41	0.47
GAS7	17p13.1	0.48	0.65
GAS8	16q24.3	-0.38	-0.47
GBGT1	9q34.13-q34.3	0.32	0.39
GBP1	1p22.2	0.45	0.52
GBP4	1p22.2	0.45	0.51
GBP5	1p22.2	0.58	0.57
GFI1	1p22	0.46	0.46
GFRA2	8p21.3	0.58	0.55
GGTA1P	9q33.2	0.71	0.71
GIMAP1	7q36.1	0.6	0.64
GIMAP2	7q36.1	0.57	0.56
GIMAP4	7q36.1	0.76	0.75
GIMAP5	7q36.1	0.73	0.67
GIMAP6	null	0.79	0.78
GIMAP7	7q36.1	0.62	0.61
GIMAP8	7q36.1	0.66	0.67
GIT2	12q24.1	0.44	0.52
GJA5	1q21.1	0.34	0.48
GJD3	17q21.2	0.35	0.48
GLIPR1	12q21.2	0.56	0.72
GLIPR2	9p13.3	0.7	0.72
GM2A	5q33.1	0.48	0.55
GMFG	19q13.2	0.58	0.63
GMIP	19p13.11	0.45	0.5
GNA13	17q24.3	0.45	0.51
GNAI2	3p21.31	0.42	0.51
GNB4	3q26.33	0.54	0.6
GNG2	14q21	0.6	0.7
GNGT2	17q21	0.35	0.51
GNL2	1p34.3	-0.35	-0.35
GNRHR2	1q12	-0.31	-0.34
GPATCH11	2p22.2	0.4	0.49
GPATCH2L	14q24.3	0.32	0.43
GPBAR1	2q35	0.43	0.46
GPIHBP1	8q24.3	0.35	0.3
GPNMB	7p15	0.52	0.73
GPR132	14q32.3	0.36	0.42
GPR137B	1q42-q43	0.54	0.58
GPR141	7p14.1	0.75	0.75
GPR150	5q15	0.34	0.34
GPR155	2q31.1	0.56	0.54
GPR174	Xq21.1	0.53	0.61
GPR18	13q32	0.33	0.43
GPR183	13q32.3	0.5	0.62
GPR31	6q27	0.38	0.42
GPR34	Xp11.4	0.75	0.83
GPR55	2q37	0.34	0.44
GPR65	14q31-q32.1	0.73	0.82
GPR82	Xp11.4	0.45	0.61
GPR84	12q13.13	0.52	0.58
GPRIN3	4q22.1	0.41	0.55
GRAP2	22q13.2	0.51	0.55
GRB2	17q24-q25	0.46	0.44
GRHL2	8q22.3	-0.32	-0.38
GRIN3A	9q31.1	0.61	0.55
GRN	17q21.32	0.31	0.34
GSDMA	17q21.1	0.43	0.35
GSTM5	1p13.3	0.34	0.49
GSTP1	11q13	-0.35	-0.45
GTF2A1	14q31.1	0.33	0.41
GVINP1	11p15.4	0.49	0.61
GYG1	3q24-q25.1	0.32	0.37
GYG2	Xp22.3	-0.33	-0.34
GYPC	2q14-q21	0.55	0.65
GZMA	5q11-q12	0.34	0.41
GZMH	14q11.2	0.33	0.31
GZMK	5q11.2	0.49	0.54
HAAO	2p21	0.33	0.41
HACD4	9p21.3	0.37	0.43
HAPLN3	15q26.1	0.42	0.47
HAVCR2	5q33.3	0.86	0.82
HBD	11p15.5	0.36	0.29
HCFC2	12q23.3	0.4	0.46
HCK	20q11-q12	0.37	0.73
HCLS1	3q13	0.58	0.65
HCP5	6p21.3	0.32	0.35
HCST	19q13.1	0.46	0.57
HECA	6q23-q24	0.36	0.46
HEG1	3q21.2	0.35	0.47
HELB	12q14.3|12q	0.34	0.28
HEXB	5q13	0.39	0.32
HGF	7q21.1	0.42	0.59
HID1	17q25.1	-0.31	-0.34
HK3	5q35.2	0.65	0.65
HLA-DMA	6p21.3	0.37	0.36
HLA-DMB	6p21.3	0.7	0.68
HLA-DOA	6p21.3	0.54	0.63
HLA-DPA1	6p21.3	0.58	0.6
HLA-DPB1	6p21.3	0.52	0.57
HLA-DPB2	6p21.3	0.39	0.5
HLA-DQA1	6p21.3	0.49	0.55
HLA-DQA2	6p21.3	0.48	0.52
HLA-DRA	6p21.3	0.62	0.61
HLA-DRB1	6p21.3	0.4	0.42
HLA-DRB6	6p21.3	0.36	0.42
HLA-E	6p21.3	0.46	0.45
HLX	1q41	0.35	0.37
HMOX1	22q13.1	0.5	0.51
HNRNPA1	12q13.1	-0.31	-0.37
HNRNPL	19q13.2	-0.33	-0.41
HNRNPU	1q44	-0.32	-0.29
HPGDS	4q22.3	0.42	0.52
HPS5	11p14	0.43	0.66
HPSE	4q21.3	0.34	0.37
HRAS	11p15.5	-0.32	-0.4
HS3ST2	16p12	0.34	0.54
HS3ST3B1	17p12	0.38	0.58
HSD11B1	1q32-q41	0.45	0.65
HSF5	17q22	0.37	0.49
HTRA4	8p11.22	0.34	0.63
HVCN1	12q24.11	0.49	0.58
ICA1	7p22	-0.37	-0.42
ICAM3	19p13.3-p13.2	0.34	0.39
ICOS	2q33	0.57	0.6
ICOSLG	21q22.3	0.31	0.42
IFFO1	12p13.3	0.33	0.65
IFI30	19p13.1	0.68	0.62
IFIT2	10q23.31	0.32	0.46
IFNGR1	6q23.3	0.4	0.45
IGFBP7	4q12	0.31	0.36
IGFLR1	19q13.12	0.39	0.34
IGSF21	1p36.13	0.43	0.47
IGSF6	16p12.2	0.79	0.78
IKZF1	7p12.2	0.58	0.7
IKZF3	17q21	0.4	0.52
IL10	1q31-q32	0.79	0.76
IL10RA	11q23	0.72	0.79
IL12RB1	19p13.1	0.66	0.67
IL15	4q31	0.35	0.39
IL16	15q26.3	0.53	0.67
IL17RA	22q11.1	0.33	0.33
IL18BP	11q13	0.53	0.52
IL18R1	2q12	0.37	0.55
IL18RAP	2q12	0.47	0.39
IL1B	2q14	0.46	0.53
IL21	4q26-q27	0.41	0.26
IL21R	16p11	0.59	0.64
IL26	12q15	0.31	0.28
IL27	16p11	0.52	0.42
IL2RA	10p15-p14	0.7	0.75
IL2RB	22q13.1	0.43	0.52
IL2RG	Xq13.1	0.33	0.51
IL3RA	Xp22.3 or Yp11.3	0.52	0.44
IL4I1	19q13.3-q13.4	0.42	0.52
IL7	8q12-q13	0.39	0.39
IL7R	5p13	0.66	0.77
IL9R	Xq28 and Yq12	0.35	0.37
INPP5D	2q37.1	0.42	0.57
IPMK	10q21.1	0.37	0.43
IQGAP2	5q13.3	0.33	0.57
IRAK3	12q14.3	0.35	0.4
IRAK4	12q12	0.35	0.33
IRF1	5q31.1	0.37	0.35
IRF5	7q32	0.45	0.49
IRF8	16q24.1	0.69	0.79
ITGA4	2q31.3	0.62	0.77
ITGA8	10p13	0.34	0.48
ITGAD	16p11.2	0.38	0.41
ITGAL	16p11.2	0.56	0.62
ITGAM	16p11.2	0.61	0.74
ITGAX	16p11.2	0.46	0.72
ITGB2	21q22.3	0.53	0.61
ITGB7	12q13.13	0.49	0.58
ITK	5q31-q32	0.54	0.62
ITM2A	Xq13.3-Xq21.2	0.46	0.41
ITPR2	12p11	0.35	0.34
JAK2	9p24	0.62	0.69
JAK3	19p13.1	0.33	0.41
JAML	11q23.3	0.68	0.67
JAZF1	7p15.2-p15.1	0.39	0.43
JCHAIN	4q21	0.37	0.39
KAT2B	3p24	0.34	0.46
KBTBD8	3p14	0.66	0.74
KCNAB2	1p36.3	0.66	0.73
KCNJ10	1q23.2	0.41	0.37
KCNJ5	11q24	0.45	0.66
KCNK13	14q32.11	0.53	0.67
KCTD12	13q22.3	0.61	0.7
KDF1	1p36.11	-0.37	-0.43
KIAA0040	1q25.1	0.36	0.46
KIAA0226L	13q14.13	0.57	0.75
KIAA1551	12p11.21	0.37	0.49
KLHL6	3q27.3	0.54	0.7
KLRB1	12p13	0.4	0.48
KLRC4	12p13.2-p12.3	0.42	0.34
KLRD1	12p13	0.47	0.43
KLRG1	12p13.31	0.45	0.45
KLRK1	12p13.2-p12.3	0.43	0.37
KMO	1q42-q44	0.59	0.63
LACC1	13q14.11	0.44	0.5
LACTB	15q22.1	0.52	0.54
LAIR1	19q13.4	0.82	0.83
LAMA4	6q21	0.32	0.45
LAP3	4p15.32	0.6	0.58
LAPTM5	1p34	0.75	0.8
LAT2	7q11.23	0.48	0.64
LAX1	1q32.1	0.4	0.53
LCK	1p34.3	0.42	0.54
LCP1	13q14.3	0.71	0.72
LCP2	5q35.1	0.77	0.79
LDB2	4p16	0.38	0.47
LEPROT	1p31.3	0.39	0.51
LHFPL2	5q14.1	0.58	0.69
LILRA1	19q13.4	0.66	0.68
LILRA3	19q13.4	0.49	0.41
LILRA4	19q13.4	0.52	0.6
LILRA5	19q13.4	0.61	0.59
LILRA6	19q13.4	0.72	0.79
LILRB1	19q13.4	0.74	0.75
LILRB2	19q13.4	0.74	0.72
LILRB3	19q13.4	0.63	0.69
LILRB4	19q13.4	0.74	0.76
LILRB5	19q13.4	0.65	0.72
LIMS1	2q12.3	0.56	0.61
LINC00158	21q21.3	0.37	0.32
LINC00341	14q32.13	0.32	0.48
LINC00426	13q12.3	0.33	0.39
LINC00999	10p11.1	-0.33	-0.36
LINC01140	1p22.3	0.4	0.52
LIPA	10q23.2-q23.3	0.75	0.75
LIPN	10q23.31	0.46	0.42
LITAF	16p13.13	0.47	0.53
LLGL2	17q25.1	-0.31	-0.33
LMO2	11p13	0.46	0.55
LNPEP	5q15	0.39	0.47
LOC284441	19p12	0.35	0.42
LOC643387	2q37.3	-0.39	-0.44
LOC653653	17q23.1	0.7	0.8
LOC93622	4p16.1	-0.33	-0.38
LOXL3	2p13	0.32	0.64
LPAR5	12p13.31	0.41	0.53
LPAR6	13q14	0.57	0.59
LPXN	11q12.1	0.7	0.74
LRCH1	13q14.11	0.33	0.5
LRP1	12q13.3	0.33	0.48
LRRC25	19p13.11	0.73	0.78
LRRC32	11q13.5-q14	0.33	0.39
LRRC47	1p36.32	-0.35	-0.36
LRRC8C	1p22.2	0.52	0.65
LRRK1	15q26.3	0.4	0.47
LST1	6p21.3	0.44	0.59
LTA	6p21.3	0.42	0.52
LUM	12q21.33	0.38	0.54
LUZP6	7q33	0.31	0.39
LXN	3q25.32	0.38	0.48
LY86	6p25.1	0.58	0.71
LY9	1q23.3	0.39	0.48
LY96	8q21.11	0.33	0.36
LYL1	19p13.2	0.38	0.5
LYN	8q13	0.33	0.39
LYVE1	11p15	0.51	0.48
M6PR	12p13	0.41	0.43
MAF	16q22-q23	0.55	0.66
MAFB	20q12	0.7	0.79
MAN1A1	6q22	0.46	0.66
MAN1C1	1p35	0.32	0.48
MAN2A1	5q21.3	0.32	0.42
MAN2B1	19p13.2	0.36	0.34
MANEA	6q16.1	0.38	0.44
MAP3K3	17q23.3	0.43	0.47
MAP3K7CL	21q22.3	0.31	0.3
MAP4K1	19q13.1-q13.4	0.39	0.48
MARCKS	6q22.2	0.32	0.39
MARCO	2q14.2	0.49	0.53
MAT2B	5q34	0.34	0.28
MAZ	16p11.2	-0.31	-0.39
MB21D1	6q13	0.37	0.34
MCAT	22q13.31	-0.37	-0.45
MCEMP1	19p13.2	0.39	0.49
MCOLN1	19p13.2	0.48	0.42
MCOLN2	1p22	0.58	0.55
MCTP1	5q15	0.32	0.48
MEI1	22q13.2	0.4	0.42
MEOX2	7p22.1-p21.3	0.37	0.52
MERTK	2q14.1	0.51	0.53
MFAP3	5q32-q33.2	0.32	0.44
MFNG	22q12	0.44	0.65
MFSD1	3q25.32	0.72	0.69
MFSD10	4p16.3	-0.33	-0.39
MGAT1	5q35	0.43	0.45
MGAT4A	2q12	0.45	0.51
MICAL1	6q21	0.32	0.41
MIR155HG	null	0.45	0.5
MITF	3p14.2-p14.1	0.39	0.51
MKNK1	1p33	0.39	0.39
MMP12	11q22.3	0.34	0.39
MMP19	12q14	0.44	0.43
MNDA	1q22	0.82	0.81
MOB1A	2p13.1	0.46	0.47
MOB3B	9p21.2	0.36	0.47
MORC2-AS1	22q12.2	-0.32	-0.36
MOSPD2	Xp22.2	0.53	0.52
MOXD1	6q23.2	0.39	0.57
MPEG1	11q12.1	0.84	0.87
MPHOSPH10	2p13.3	-0.38	-0.47
MPP1	Xq28	0.73	0.72
MRAS	3q22.3	0.4	0.5
MRC1	10p12.33	0.71	0.73
MRM1	17q12	-0.33	-0.41
MRPL23	11p15.5	-0.31	-0.4
MRPS26	20p13	-0.31	-0.43
MRPS5	2p11.2-q11.2	-0.32	-0.38
MRPS9	2q12.1	-0.35	-0.49
MS4A14	11q12.2	0.48	0.51
MS4A2	11q12-q13	0.32	0.5
MS4A3	11q12.1	0.34	0.43
MS4A4A	11q12	0.85	0.86
MS4A6A	11q12.1	0.8	0.83
MS4A7	11q12	0.83	0.85
MSL3	Xp22.3	0.37	0.36
MSR1	8p22	0.8	0.83
MSRB3	12q14.3	0.37	0.52
MTM1	Xq28	0.32	0.4
MTMR6	13q12	0.46	0.44
MYBBP1A	17p13.3	-0.32	-0.36
MYCT1	6q25.2	0.32	0.37
MYD88	3p22	0.4	0.44
MYLK	3q21	0.35	0.53
MYO1F	19p13.3-p13.2	0.63	0.73
MYO5A	15q21	0.56	0.6
MYO9B	19p13.1	0.38	0.43
MZB1	5q31.2	0.33	0.27
N4BP2L1	13q13.1	0.4	0.46
NAAA	4q21.1	0.41	0.49
NAALADL1	11q12	0.41	0.52
NABP1	2q32.3	0.35	0.41
NACAP1	8q22.3	-0.31	-0.42
NAGA	22q11	0.39	0.4
NAGK	2p13.3	0.44	0.37
NAIP	5q13.2	0.75	0.66
NAPSB	19q13.33	0.4	0.45
NAT8B	2p13.1	0.32	0.37
NBN	8q21	0.33	0.35
NCF1	7q11.23	0.57	0.63
NCF1B	7q11.23	0.51	0.58
NCF1C	7q11.23	0.61	0.62
NCF2	1q25	0.74	0.71
NCF4	22q13.1	0.58	0.56
NCKAP1L	12q13.1	0.82	0.84
NCL	2q37.1	-0.31	-0.31
NCOA4	10q11.2	0.52	0.44
NCR1	19q13.42	0.35	0.39
NCR3	6p21.3	0.34	0.43
NDST2	10q22	0.42	0.44
NECAP2	1p36.13	0.45	0.45
NEK8	17q11.1	-0.31	-0.35
NELFA	4p16.3	-0.44	-0.51
NEU3	11q13.5	0.33	0.41
NFAM1	22q13.2	0.68	0.72
NFATC2	20q13.2	0.44	0.57
NFKBIL1	6p21.3	-0.35	-0.42
NIN	14q22.1	0.33	0.43
NKG7	19q13.41	0.36	0.37
NLRC3	16p13.3	0.4	0.44
NLRC4	2p22.3	0.77	0.81
NLRC5	16q13	0.36	0.42
NLRP3	1q44	0.62	0.76
NME8	7p14.1	0.5	0.41
NOC2L	1p36.33	-0.31	-0.35
NOD2	16q21	0.44	0.49
NOL3	16q22.1	-0.33	-0.39
NOP58	2q33.1	-0.34	-0.39
NPL	1q25	0.73	0.66
NR1H3	11p11.2	0.48	0.32
NR2F6	19p13.1	-0.37	-0.45
NRBF2	10q21.3	0.31	0.24
NRROS	3q29	0.68	0.68
NTAN1	16p13.11	0.35	0.45
NTRK1	1q21-q22	0.33	0.51
NXPE3	3q12.3	0.36	0.55
OGFRL1	6q13	0.44	0.53
OLFML1	11p15.4	0.39	0.57
OLFML2B	1q23.3	0.43	0.54
OLR1	12p13.2-p12.3	0.53	0.65
OR10J3	1q23.2	0.33	0.22
OR2F1	7q35	0.32	0
OR6B1	7q35	0.32	0.05
OSBPL11	3q21	0.45	0.45
OSBPL8	12q14	0.35	0.49
OSCAR	19q13.42	0.55	0.66
OSM	22q12.2	0.42	0.52
OSTF1	9q13-q21.2	0.52	0.45
OSTM1	6q21	0.65	0.62
OTUD1	10p12.2	0.34	0.34
OVOL2	20p11.23	-0.4	-0.49
P2RX1	17p13.3	0.39	0.5
P2RX7	12q24	0.67	0.77
P2RY1	3q25.2	0.46	0.53
P2RY10	Xq21.1	0.54	0.62
P2RY12	3q25.1	0.63	0.67
P2RY13	3q24	0.73	0.73
P2RY14	3q24-q25.1	0.44	0.56
P2RY8	Xp22.33; Yp11.3	0.37	0.56
PABPC5	Xq21.3	0.37	0.53
PABPN1	14q11.2	-0.37	-0.46
PACSIN3	11p12-p11.12	-0.35	-0.42
PAICS	4q12	-0.32	-0.36
PALD1	10q22.1	0.31	0.45
PALM2-AKAP2	9q31.3	0.32	0.39
PAPD4	5q14.1	0.34	0.27
PAPSS1	4q24	0.35	0.31
PARVB	22q13.2-q13.33	0.35	0.37
PARVG	22q13.31	0.53	0.64
PCDHGB7	5q31	0.31	0.47
PCED1B-AS1	12q13.11	0.6	0.65
PCYT1A	3q29	0.33	0.37
PDCD1	2q37.3	0.36	0.42
PDCD1LG2	9p24.2	0.75	0.77
PDE4B	1p31	0.51	0.49
PDE5A	4q27	0.31	0.49
PDE6G	17q25	0.4	0.53
PEA15	1q21.1	0.44	0.55
PEAK1	15q24.3	0.35	0.41
PECAM1	17q23.3	0.43	0.46
PELP1	17p13.2	-0.42	-0.49
PFDN2	1q23.3	-0.32	-0.4
PI4K2A	10q24	0.35	0.46
PIEZO2	18p11.22	0.32	0.49
PIK3AP1	10q24.1	0.75	0.8
PIK3CD	1p36.2	0.39	0.51
PIK3CD-AS1	1p36.22	0.53	0.51
PIK3CG	7q22.3	0.7	0.82
PIK3IP1	22q12.2	0.36	0.42
PIK3R1	5q13.1	0.35	0.4
PIK3R5	17p13.1	0.73	0.76
PIK3R6	17p13.1	0.32	0.62
PILRA	7q22.1	0.79	0.81
PIM2	Xp11.23	0.32	0.39
PIP4K2A	10p12.2	0.42	0.58
PKD1L3	16q22.2	0.39	0.38
PKD2L1	10q24	0.4	0.42
PKHD1L1	8q23	0.52	0.39
PKP3	11p15	-0.33	-0.36
PLA2G15	16q22.1	0.47	0.49
PLA2G2D	1p36.12	0.53	0.49
PLA2G4C	19q13.3	0.43	0.56
PLA2G5	1p36-p34	0.4	0.5
PLA2G7	6p21.2-p12	0.67	0.63
PLB1	2p23.2	0.48	0.51
PLCG2	16q24.1	0.39	0.53
PLCL2	3p24.3	0.43	0.64
PLCXD2	3q13.2	0.36	0.4
PLEK	2p13.3	0.84	0.83
PLEKHA2	8p11.22	0.45	0.55
PLEKHO1	1q21.2	0.41	0.43
PLEKHO2	15q22.1	0.81	0.82
PLGLB2	2p11.2	0.33	0.02
PLSCR4	3q24	0.31	0.45
PLXDC2	10p12.31	0.6	0.77
PLXNC1	12q23.3	0.66	0.79
PMP22	17p12	0.54	0.63
PNPLA6	19p13.2	0.41	0.42
POU2F1	1q24.2	-0.38	-0.47
PPARGC1B	5q32	0.4	0.43
PPM1M	3p21.2	0.51	0.5
PPP1R16B	20q11.23	0.48	0.62
PPP2R1A	19q13.41	-0.31	-0.35
PPP2R2B	5q32	0.56	0.54
PPT1	1p32	0.4	0.43
PRAM1	19p13.2	0.42	0.61
PRCP	11q14	0.51	0.5
PRDM1	6q21	0.32	0.43
PREX1	20q13.13	0.67	0.69
PRF1	10q22	0.37	0.43
PRKCB	16p11.2	0.47	0.62
PRKCH	14q23.1	0.44	0.49
PRKG1	10q11.2	0.33	0.55
PRPF40B	12q13.12	-0.4	-0.5
PRR3	6p21.33	-0.34	-0.42
PRSS16	6p21	-0.35	-0.37
PRSS36	16p11.2	0.33	0.33
PSAP	10q21-q22	0.62	0.62
PSMC5	17q23.3	-0.31	-0.4
PSMD4	1q21.3	-0.31	-0.39
PSTPIP1	15q24.3	0.5	0.58
PSTPIP2	18q12|tdb7990	0.35	0.3
PTAFR	1p35-p34.3	0.62	0.71
PTCRA	6p21.3	0.4	0.58
PTGDR	14q22.1	0.37	0.48
PTGDS	9q34.2-q34.3	0.36	0.47
PTGER4	5p13.1	0.73	0.78
PTGIR	19q13.3	0.31	0.45
PTGS1	9q32-q33.3	0.38	0.69
PTK2B	8p21.1	0.32	0.41
PTOV1	19q13.33	-0.37	-0.49
PTPN1	20q13.1-q13.2	0.35	0.33
PTPN22	1p13.2	0.43	0.6
PTPN6	12p13	0.42	0.35
PTPN7	1q32.1	0.52	0.56
PTPRC	1q31-q32	0.77	0.81
PTPRO	12p13.3-p13.2|12p13-p12	0.83	0.83
PUS1	12q24.33	-0.32	-0.38
PVALB	22q13.1	0.32	0.5
PVRIG	7q22.1	0.38	0.37
PWWP2B	10q26.3	-0.34	-0.38
PXK	3p14.3	0.49	0.63
PYCR2	1q42.12	-0.35	-0.38
PYGO2	1q21.3	-0.33	-0.34
PYHIN1	1q23.1	0.53	0.54
QKI	6q26	0.57	0.63
RAB25	1q22	-0.32	-0.34
RAB30	11q14.1	0.44	0.56
RAB31	18p11.3	0.32	0.45
RAB32	6q24.3	0.48	0.45
RAB33A	Xq26.1	0.45	0.5
RAB39A	11q22.3	0.5	0.58
RAB3IL1	11q12.2	0.31	0.38
RAB40B	17q25.3	-0.33	-0.36
RAB40C	16p13.3	-0.32	-0.39
RAB8B	15q22.2	0.69	0.72
RAC2	22q13.1	0.41	0.5
RAP1A	1p13.3	0.35	0.42
RAP2A	13q34	0.39	0.45
RAPGEF1	9q34.3	0.37	0.36
RASA2	3q22-q23	0.4	0.49
RASAL3	19p13.12	0.42	0.49
RASGEF1B	4q21.21	0.6	0.57
RASGRP2	11q13	0.31	0.54
RASGRP3	2p25.1-p24.1	0.5	0.61
RASGRP4	19q13.1	0.68	0.71
RASSF2	20p13	0.55	0.68
RASSF4	10q11.21	0.56	0.56
RASSF5	1q32.1	0.32	0.39
RB1	13q14.2	0.33	0.33
RBBP8NL	20q13.33	-0.36	-0.46
RC3H2	9q34	0.33	0.4
RCBTB2	13q14.3	0.54	0.64
RCSD1	1q24.2	0.66	0.75
RECK	9p13.3	0.38	0.59
RELT	11q13.4	0.55	0.56
RGCC	13q14.11	0.33	0.35
RGL1	1q25.3	0.4	0.44
RGL4	22q11.23	0.36	0.39
RGS1	1q31	0.36	0.45
RGS13	1q31.2	0.32	0.52
RGS18	1q31.2	0.7	0.79
RGS19	20q13.33	0.33	0.38
RHOG	11p15.5-p15.4	0.37	0.38
RHOH	4p13	0.33	0.48
RHOJ	14q23.2	0.42	0.51
RIC1	9p24.1	0.42	0.55
RIN3	14q32.12	0.39	0.47
RNASE2	14q11.2	0.35	0.57
RNASE6	14q11.2	0.76	0.79
RNF13	3q25.1	0.45	0.38
RNF130	5q35.3	0.37	0.42
RNF144B	6p22.3	0.34	0.33
RNF208	9q34.3	-0.33	-0.44
RNF220	1p34.1	-0.33	-0.33
RP2	Xp11.3	0.48	0.45
RPL23P8	7p21.1	-0.31	-0.36
RRAGC	1p34	0.4	0.55
RRN3P2	16p11.2	0.47	0.35
RRP1	21q22.3	-0.31	-0.38
RSPO1	1p34.3	0.33	0.43
RTKN	2p13.1	-0.33	-0.39
RTN1	14q23.1	0.52	0.73
RTP5	2q37.3	0.36	0.34
RUNX3	1p36	0.37	0.5
RXFP1	4q32.1	0.34	0.32
S100Z	5q13.3	0.45	0.43
S1PR1	1p21	0.43	0.48
S1PR4	19p13.3	0.35	0.35
SAFB	19p13.3-p13.2	-0.32	-0.32
SAMD3	6q23.1	0.57	0.57
SAMD9L	7q21.2	0.43	0.5
SAMHD1	20pter-q12	0.79	0.81
SAMSN1	21q11	0.51	0.72
SAPCD1	6p21.33	-0.35	-0.44
SASH3	Xq26	0.68	0.77
SCIMP	17p13.2	0.8	0.81
SDC2	8q22-q23	0.4	0.41
SDCBP	8q12	0.37	0.41
SDS	12q24.13	0.44	0.49
SELP	1q24.2	0.32	0.4
SELPLG	12q24	0.61	0.73
SEMA4D	9q22.2	0.33	0.37
SEMA6B	19p13.3	0.34	0.29
SEPP1	5q31	0.5	0.4
SERINC1	6q22.31	0.35	0.45
SERPINA10	14q32.13	0.34	0.06
SERPINB8	18q22.1	0.33	0.38
SERPINB9	6p25	0.37	0.53
SERPING1	11q12.1	0.46	0.57
SESN1	6q21	0.36	0.4
SETD6	16q21	-0.45	-0.54
SETDB2	13q14	0.31	0.35
SF3B4	1q21.2	-0.33	-0.37
SFT2D3	2q14.3	-0.36	-0.37
SFTPC	8p21	0.33	0.25
SGCG	13q12	0.31	0.42
SGK3	8q12	0.32	0.38
SGTB	5q12.3	0.59	0.58
SH2B3	12q24	0.68	0.72
SH2D1A	Xq25	0.59	0.58
SH2D3C	9q34.11	0.35	0.41
SH3BGRL	Xq13.3	0.41	0.41
SHARPIN	8q24.3	-0.32	-0.38
SIGLEC1	20p13	0.65	0.7
SIGLEC10	19q13.3	0.66	0.67
SIGLEC11	19q13.33	0.53	0.59
SIGLEC12	19q13.4	0.32	0.27
SIGLEC14	19q13.4	0.74	0.74
SIGLEC17P	19q13.3	0.35	0.54
SIGLEC5	19q13.3	0.77	0.8
SIGLEC6	19q13.3	0.38	0.62
SIGLEC7	19q13.3	0.78	0.81
SIGLEC8	19q13.33-q13.41	0.46	0.59
SIGLEC9	19q13.41	0.75	0.8
SIRPA	20p13	0.7	0.74
SIRPB1	20p13	0.6	0.71
SIRPB2	20p13	0.72	0.79
SIRPD	20p13	0.47	0.45
SIRPG	20p13	0.46	0.46
SIRT3	11p15.5	-0.32	-0.38
SIT1	9p13-p12	0.43	0.51
SLA	8q24	0.72	0.75
SLA2	20q11.23	0.5	0.47
SLAMF1	1q23.3	0.56	0.58
SLAMF6	1q23.2	0.52	0.6
SLAMF7	1q23.1-q24.1	0.51	0.52
SLAMF8	1q23.2	0.78	0.78
SLC11A1	2q35	0.44	0.51
SLC15A3	11q12.2	0.5	0.6
SLC16A10	6q21-q22	0.36	0.4
SLC18A1	8p21.3	0.32	0.28
SLC1A3	5p13	0.67	0.8
SLC25A10	17q25.3	-0.31	-0.36
SLC25A30	13q14.13	0.33	0.36
SLC25A40	7q21.12	0.4	0.43
SLC25A46	5q22.1	0.36	0.35
SLC25A53	Xq22.2	0.36	0.48
SLC29A3	10q22.1	0.47	0.51
SLC2A5	1p36.2	0.34	0.56
SLC2A6	9q34	0.4	0.38
SLC2A9	4p16.1	0.61	0.77
SLC30A4	15q21.1|15q21.1	0.36	0.49
SLC31A1	9q32	0.44	0.39
SLC31A2	9q32	0.76	0.74
SLC35A5	3q13.2	0.31	0.26
SLC36A1	5q33.1	0.48	0.59
SLC37A2	11q24.2	0.32	0.75
SLC38A6	14q23.1	0.39	0.28
SLC40A1	2q32	0.34	0.39
SLC7A7	14q11.2	0.75	0.75
SLC8A1	2p22.1	0.68	0.68
SLC9A9	3q24	0.54	0.67
SLCO2B1	11q13	0.82	0.89
SLFN12	17q12	0.34	0.39
SLIT2	4p15.2	0.36	0.54
SLIT3	5q35	0.39	0.49
SMAP2	1p35.3-p34.1	0.31	0.42
SMPDL3B	1p35.3	-0.31	-0.32
SMYD5	2p13.2	-0.32	-0.36
SNAI3	16q24.3	0.34	0.39
SNAP23	15q14	0.39	0.31
SNCA	4q21	0.33	0.65
SNRK	3p22.1	0.33	0.4
SNRNP35	12q24.31	-0.33	-0.37
SNRPA	19q13.1	-0.35	-0.47
SNX10	7p15.2	0.49	0.45
SNX2	5q23	0.56	0.5
SNX20	16q12.1	0.68	0.74
SNX3	6q21	0.39	0.39
SOWAHD	Xq24	0.43	0.5
SOX4	6p22.3	-0.32	-0.32
SPARCL1	4q22.1	0.39	0.48
SPATC1	8q24.3	0.47	0.5
SPI1	11p11.2	0.57	0.67
SPN	16p11.2	0.55	0.65
SPOCK2	10pter-q25.3	0.35	0.48
SPPL2A	15q21.2	0.37	0.34
SPRED1	15q14	0.36	0.43
SPSB2	12p13.31	-0.31	-0.34
SRGN	10q22.1	0.42	0.7
SSH2	17q11.2	0.35	0.44
SSPN	12p11.2	0.36	0.46
SSTR3	22q13.1	0.34	0.42
ST3GAL2	16q22.1	0.39	0.49
ST8SIA1	12p12.1-p11.2	0.33	0.44
STAB1	3p21.1	0.57	0.59
STAC	3p22.3	0.4	0.46
STAC3	12q13.3	0.58	0.62
STARD13	13q13.1	0.41	0.47
STARD8	Xq13.1	0.66	0.66
STAT1	2q32.2	0.38	0.4
STAT4	2q32.2-q32.3	0.33	0.41
STAT5A	17q11.2	0.57	0.61
STK10	5q35.1	0.54	0.63
STK38L	12p11.23	0.34	0.39
STK4	20q11.2-q13.2	0.44	0.48
STX11	6q24.2	0.77	0.7
STX12	1p35.3	0.39	0.39
STX7	6q23.1	0.4	0.37
SUSD3	9q22.31	0.38	0.4
SUSD6	14q24.1	0.38	0.5
SVEP1	9q32	0.33	0.49
SYF2	1p36.11	-0.32	-0.32
SYK	9q22	0.57	0.56
SYNE3	14q32.13	0.45	0.56
SYT11	1q21.2	0.34	0.64
TAGAP	6q25.3	0.62	0.72
TARDBP	1p36.22	-0.31	-0.31
TBC1D1	4p14	0.35	0.44
TBC1D10C	11q13.2	0.43	0.47
TBC1D2B	15q24.3-q25.1	0.41	0.45
TBC1D4	13q22.2	0.5	0.59
TBC1D9	4q31.21	0.44	0.52
TBXAS1	7q34-q35	0.32	0.46
TCF21	6q23.2	0.33	0.41
TCF4	18q21.1	0.44	0.58
TDO2	4q31-q32	0.41	0.43
TDRD6	6p12.3	0.45	0.43
TEK	9p21	0.42	0.46
TESPA1	12q13.2	0.46	0.6
TFAP4	16p13	-0.4	-0.46
TFEC	7q31.2	0.8	0.85
TGFB1	19q13.1	0.31	0.43
TGFB3	14q24	0.31	0.49
TGFBR2	3p22	0.33	0.46
TGM2	20q12	0.31	0.48
THAP4	2q37.3	-0.32	-0.36
THEMIS	6q22.33	0.61	0.56
THEMIS2	1p35.3	0.64	0.65
TICAM2	5q23.1	0.31	0.39
TIFAB	5q31.1	0.56	0.54
TIGIT	3q13.31	0.43	0.5
TIMD4	5q33.3	0.51	0.48
TINF2	14q12	0.34	0.32
TKFC	11q12.2	-0.31	-0.39
TLCD1	17q11.2	-0.35	-0.45
TLN1	9p13	0.31	0.39
TLR1	4p14	0.62	0.64
TLR6	4p14	0.34	0.52
TLR7	Xp22.3	0.69	0.8
TLR8	Xp22	0.83	0.85
TM6SF1	15q24-q26	0.69	0.72
TMEM106A	17q21.31	0.49	0.52
TMEM119	12q23.3	0.31	0.47
TMEM140	7q33	0.49	0.62
TMEM150B	19q13.42	0.63	0.66
TMEM229B	14q24.1	0.46	0.55
TMEM236	10p12.33	0.62	0.62
TMEM255A	Xq24	0.34	0.54
TMEM255B	13q34	0.31	0.39
TMEM26	10q21.2	0.38	0.58
TMEM266	15q24.2	0.37	0.4
TMEM52B	12p13.2	0.44	0.64
TMEM81	1q32.1	-0.34	-0.38
TMEM86A	11p15.1	0.34	0.5
TMOD2	15q21.2	0.43	0.55
TNF	6p21.3	0.43	0.44
TNFAIP3	6q23	0.48	0.55
TNFAIP6	2q23.3	0.32	0.4
TNFAIP8	5q23.1	0.49	0.52
TNFAIP8L2	1q21.3	0.52	0.61
TNFRSF17	16p13.1	0.38	0.32
TNFRSF1B	1p36.22	0.56	0.57
TNFSF12	17p13	0.35	0.42
TNFSF13	17p13.1	0.34	0.3
TNFSF13B	13q32-q34	0.76	0.74
TNFSF18	1q23	0.49	0.42
TNFSF8	9q33	0.75	0.83
TNK1	17p13.1	-0.36	-0.41
TNS3	7p12.3	0.44	0.5
TOP1P2	22q11.23	-0.33	-0.41
TPK1	7q34-q35	0.36	0.48
TPP1	11p15	0.36	0.46
TRAF1	9q33-q34	0.41	0.43
TRAF3IP3	1q32	0.49	0.58
TRANK1	3p22.2	0.31	0.44
TRAPPC12	2p25.3	-0.34	-0.39
TRAPPC3L	6q22.1	0.34	0.29
TRAT1	3q13	0.55	0.54
TREM2	6p21.1	0.45	0.63
TRIM11	1q42.13	-0.34	-0.38
TRIM21	11p15.5	0.31	0.28
TRIM22	11p15	0.46	0.5
TRIM28	19q13.4	-0.31	-0.34
TRPV2	17p11.2	0.63	0.74
TSHZ3	19q12	0.39	0.53
TSPAN32	11p15.5	0.32	0.38
TSPAN33	7q32.1	0.35	0.35
TTYH2	17q25.1	0.36	0.44
TXLNB	6q24.1	0.33	0.49
TYROBP	19q13.12	0.56	0.66
U2AF1	21q22.3	-0.31	-0.4
UAP1L1	9q34.3	0.31	0.41
UBASH3A	21q22.3	0.45	0.44
UBASH3B	11q24.1	0.42	0.56
UBD	6p21.3	0.34	0.3
UBE2J1	6q15	0.34	0.4
UBE2L6	11q12	0.37	0.38
UHMK1	1q23.3	0.31	0.36
UHRF1BP1L	12q23.1	0.31	0.32
ULK1	12q24.3	-0.31	-0.32
VASH1	14q24.3	0.4	0.52
VAV1	19p13.3	0.51	0.54
VCAM1	1p32-p31	0.37	0.58
VIT	2p22.2	0.35	0.33
VPS52	6p21.3	-0.33	-0.43
VSIG4	Xq12-q13.3	0.77	0.78
VSTM1	19q13.42	0.41	0.32
VTN	17q11	0.33	0.36
VWF	12p13.3	0.34	0.3
WAS	Xp11.4-p11.21	0.59	0.68
WDR7	18q21.31	0.34	0.36
WIPF1	2q31.1	0.64	0.71
WISP1	8q24.22	0.34	0.53
WRNIP1	6p25.2	-0.32	-0.38
XCL2	1q24.2	0.35	0.38
XCR1	3p21.3	0.38	0.56
XPNPEP2	Xq25	0.36	0.51
XRN1	3q23	0.31	0.38
ZAP70	2q12	0.41	0.41
ZBTB32	19q13.1	0.35	0.38
ZBTB6	9q33.2	0.35	0.34
ZCCHC24	10q22.3	0.32	0.52
ZDHHC16	10q24.1	-0.31	-0.33
ZDHHC20	13q12.11	0.33	0.47
ZEB1	10p11.2	0.32	0.54
ZEB2	2q22.3	0.78	0.82
ZFYVE26	14q24.1	0.31	0.35
ZMYND15	17p13.2	0.31	0.26
ZNF101	19p13.11	0.44	0.4
ZNF205	16p13.3	-0.32	-0.38
ZNF267	16p11.2	0.44	0.52
ZNF366	5q13.2|5q13.2	0.44	0.56
ZNF438	10p11.23	0.35	0.29
ZNF444	19q13.43	-0.39	-0.47
ZNF446	19q13.43	-0.33	-0.37
ZNF692	1q44	-0.35	-0.44
ZNF699	19p13.2	0.42	0.56
ZNF788	19p13.2	0.31	0.42
ZNF80	3q13.3	0.36	0.39
ZNF831	20q13.32	0.39	0.51
ZNHIT2	11q13	-0.31	-0.36
ZUFSP	6q22.1	0.33	0.3
ZYX	7q32	0.34	0.47

## Sheet: H. TLRs coexpress with TLR4
Gene Symbol	Cytoband	Pearson Score	Spearman Score
TLR1	4p14	0.62	0.64
TLR6	4p14	0.34	0.52
TLR7	Xp22.3	0.69	0.8
TLR8	Xp22	0.83	0.85

## Sheet: I.All genes coexpress with TLR5
Gene Symbol	Cytoband	Pearson Score	Spearman Score
A2M	12p13.31	0.31	0.36
AASDH	4q12	0.32	0.28
ABCA3	16p13.3	0.34	0.39
ABCA8	17q24	0.34	0.42
ABCC6	16p13.1	0.4	0.43
ABI3BP	3q12	0.33	0.38
ABT1	6p22.2	-0.37	-0.39
ACADL	2q34	0.33	0.42
ACTL6A	3q26.33	-0.37	-0.43
ADA	20q13.12	-0.32	-0.38
ADAMTS8	11q25	0.36	0.45
ADCY9	16p13.3	0.34	0.42
ADH1A	4q23	0.39	0.44
ADH1B	4q23	0.41	0.48
ADRM1	20q13.33	-0.36	-0.46
AFF1	4q21	0.33	0.35
AGO4	1p34	0.36	0.4
AHCYL1	1p13.2	0.32	0.35
AHCYL2	7q32.1	0.32	0.41
AIMP2	7p22	-0.41	-0.47
AKAP13	15q24-q25	0.33	0.45
ALDH9A1	1q23.1	0.44	0.46
ALKBH2	12q24.11	-0.34	-0.39
ALPK1	4q25	0.39	0.46
ALYREF	17q25.3	-0.37	-0.49
ANAPC5	12q24.31	-0.35	-0.38
ANAPC7	12q24.11	-0.31	-0.34
ANGEL2	1q32.3	0.31	0.28
ANK3	10q21	0.37	0.41
ANKFN1	17q22	0.34	0.45
ANKFY1	17p13.3	0.33	0.36
ANKHD1	5q31.3	0.36	0.34
ANKHD1-EIF4EBP3	5q31.3	0.33	0.39
ANKRD44	2q33.1	0.4	0.4
ANKRD45	1q25.1	0.31	0.27
AP1G1	16q23	0.35	0.33
APC	5q21-q22	0.35	0.32
APLP2	11q24	0.34	0.36
AQP4	18q11.2-q12.1	0.35	0.47
ARHGAP11A	15q13.2	-0.32	-0.4
ARHGAP24	4q22.1	0.34	0.36
ARHGAP31	3q13.33	0.42	0.45
ARHGAP44	17p12	0.33	0.42
ARHGEF12	11q23.3	0.36	0.37
ARHGEF2	1q21-q22	0.32	0.38
ARHGEF39	9p13.3	-0.33	-0.45
ARHGEF6	Xq26.3	0.31	0.34
ARID4A	14q23.1	0.39	0.37
ARID4B	1q42.3	0.36	0.33
ARL2	11q13	-0.31	-0.31
ARL6IP4	12q24.31	-0.31	-0.29
ARL6IP6	2q23.3	-0.35	-0.38
ARMC1	8q13.1	-0.31	-0.34
ARPC3	12q24.11	-0.32	-0.31
ARSD	Xp22.3	0.32	0.36
ARV1	1q42.2	0.31	0.38
ASAH1	8p22	0.32	0.36
ASF1B	19p13.12	-0.36	-0.42
ASH1L	1q22	0.4	0.4
ATAD3A	1p36.33	-0.34	-0.37
ATAD3B	1p36.33	-0.31	-0.35
ATF7	12q13	0.36	0.35
ATG101	12q13.13	-0.31	-0.36
ATP13A4	3q29	0.4	0.52
ATP1A1	1p21	0.35	0.42
ATP5G3	2q31.1	-0.31	-0.35
ATP6V0A1	17q21	0.41	0.45
ATP7A	Xq21.1	0.39	0.49
ATXN7	3p21.1-p12	0.39	0.38
AUNIP	1p36.11	-0.33	-0.46
AURKA	20q13	-0.48	-0.54
AURKB	17p13.1	-0.48	-0.6
AUTS2	7q11.22	0.31	0.42
BANF1	11q13.1	-0.31	-0.41
BBS1	11q13	0.34	0.4
BCL2L12	19q13.3	-0.36	-0.43
BDNF-AS	11p14.1	0.35	0.39
BIRC5	17q25	-0.44	-0.55
BNIPL	1q21.3	0.33	0.39
BOLA2	16p11.2	-0.35	-0.43
BRI3BP	12q24.31	-0.39	-0.42
BTG2	1q32	0.37	0.35
BUB1	2q14	-0.41	-0.48
BUB1B	15q15	-0.38	-0.46
BUB3	10q26	-0.4	-0.43
BYSL	6p21.1	-0.33	-0.45
C10ORF76	10q24.32	0.41	0.46
C11ORF84	11q13.1	-0.36	-0.4
C12ORF43	12q24.31	-0.35	-0.36
C12ORF73	12q23.3	-0.36	-0.41
C14ORF80	14q32.33	-0.32	-0.36
C16ORF59	16p13.3	-0.4	-0.48
C16ORF89	16p13.3	0.32	0.47
C17ORF96	17q12	-0.34	-0.4
C19ORF48	19q13.33	-0.37	-0.47
C1ORF101	1q44	0.32	0.39
C1ORF111	1q23.3	0.34	0.37
C1ORF112	1q24.2	-0.34	-0.35
C1ORF116	1q32.1	0.37	0.5
C1ORF159	1p36.33	-0.31	-0.33
C1ORF186	1q32.1	0.33	0.45
C1ORF21	1q25	0.43	0.46
C2ORF49	2q12.1	-0.34	-0.36
C3	19p13.3-p13.2	0.36	0.45
C4BPA	1q32	0.31	0.38
C4ORF46	4q32.1	-0.33	-0.37
C7	5p13	0.34	0.42
C8ORF76	8q24.13	-0.31	-0.42
CACHD1	1p31.3	0.44	0.48
CACNA2D2	3p21.3	0.31	0.45
CACNB1	17q21-q22	0.31	0.39
CACNB4	2q22-q23	0.38	0.34
CADPS2	7q31.3	0.4	0.48
CAMK2D	4q26	0.34	0.37
CAPN3	15q15.1	0.42	0.5
CARD8	19q13.33	0.36	0.39
CARF	2q33.2	0.37	0.36
CARS	11p15.5	-0.37	-0.38
CBS	21q22.3	-0.31	-0.31
CBX3	7p15.2	-0.31	-0.35
CBX7	22q13.1	0.42	0.49
CCDC167	6p21.2	-0.33	-0.43
CCDC58	3q21.1	-0.35	-0.43
CCDC59	12q21.31	-0.32	-0.42
CCDC86	11q12.2	-0.33	-0.38
CCNA2	4q27	-0.43	-0.52
CCNB1	5q12	-0.47	-0.56
CCNB2	15q22.2	-0.31	-0.56
CCT4	2p15	-0.33	-0.36
CCT5	5p15.2	-0.36	-0.41
CCT7	2p13.2	-0.43	-0.47
CD164L2	1p36.11	0.36	0.36
CD1E	1q23.1	0.32	0.42
CD302	2q24.2	0.38	0.45
CDC123	10p13	-0.32	-0.34
CDC20	1p34.1	-0.46	-0.58
CDC25A	3p21	-0.43	-0.54
CDC25C	5q31	-0.41	-0.5
CDC34	19p13.3	-0.4	-0.43
CDC45	22q11.21	-0.44	-0.53
CDCA2	8p21.2	-0.31	-0.4
CDCA3	12p13	-0.42	-0.55
CDCA4	14q32.33	-0.45	-0.53
CDCA5	11q12.1	-0.36	-0.49
CDCA8	1p34.3	-0.43	-0.52
CDK1	10q21.1	-0.36	-0.49
CDK2	12q13	-0.33	-0.36
CDKL2	4q21.1	0.35	0.44
CDKN3	14q22	-0.39	-0.49
CDS1	4q21.23	0.32	0.3
CDT1	16q24.3	-0.39	-0.47
CENPA	2p23.3	-0.43	-0.52
CENPC	4q13.2	0.4	0.37
CENPE	4q24-q25	-0.33	-0.38
CENPH	5p15.2	-0.35	-0.41
CENPI	Xq22.1	-0.32	-0.34
CENPK	5q12.3	-0.37	-0.46
CENPL	1q25.1	-0.33	-0.34
CENPM	22q13.2	-0.34	-0.43
CENPN	16q23.2	-0.32	-0.42
CENPO	2p23.3	-0.43	-0.46
CENPQ	6p12.3	-0.35	-0.38
CENPW	6q22.32	-0.45	-0.53
CEP112	17q24.1	0.43	0.46
CEP55	10q23.33	-0.41	-0.47
CEP68	2p14	0.34	0.38
CEP76	18p11.21	-0.33	-0.34
CFAP221	2q14.2	0.46	0.55
CFL1	11q13	-0.37	-0.42
CGNL1	15q21.3	0.42	0.44
CHCHD2	7p11.2	-0.34	-0.46
CHCHD3	7q33	-0.35	-0.39
CHD9	16q12.2	0.31	0.38
CHEK1	11q24.2	-0.37	-0.41
CHEK2	22q12.1	-0.31	-0.36
CHFR	12q24.33	-0.41	-0.43
CHRDL1	Xq23	0.37	0.4
CIRBP	19p13.3	0.34	0.37
CISH	3p21.3	0.31	0.41
CKAP2	13q14	-0.34	-0.38
CKAP2L	2q13	-0.37	-0.43
CKS1B	1q21.2	-0.35	-0.47
CLCC1	1p13.3	0.37	0.38
CLIC1	6p21.3	-0.34	-0.37
CLINT1	5q33.3	0.32	0.32
CLUAP1	16p13.3	0.32	0.32
CMSS1	3q12.1	-0.34	-0.37
CNOT4	7q33	0.31	0.32
CNOT6L	4q13.3	0.31	0.29
COA7	1p32.3	-0.35	-0.41
COL4A3BP	5q13.3	0.43	0.44
COLEC12	18p11.32	0.4	0.43
COMMD5	8q24.3	-0.33	-0.38
COMTD1	10q22.2	-0.31	-0.35
COQ5	12q24.31	-0.33	-0.34
COX6A1	12q24.2|12q24.2	-0.32	-0.39
CPAMD8	19p13.11	0.33	0.48
CPEB3	10q23.32	0.32	0.4
CPEB4	5q21	0.49	0.49
CREBRF	5q35.1	0.43	0.47
CRY2	11p11.2	0.37	0.5
CSE1L	20q13	-0.31	-0.33
CSNK2B	6p21.3	-0.31	-0.34
CTHRC1	8q22.3	-0.31	-0.4
CTSO	4q32.1	0.35	0.42
CTU2	16q24.3	-0.32	-0.33
CUL2	10p11.21	-0.31	-0.32
CXORF23	Xp22.12	0.39	0.44
CYB5D1	17p13.1	0.31	0.33
CYBRD1	2q31.1	0.31	0.44
CYC1	8q24.3	-0.32	-0.43
CYCS	7p15.3	-0.33	-0.4
CYFIP2	5q33.3	0.41	0.45
CYLD	16q12.1	0.35	0.37
CYP4V2	4q35.2	0.38	0.46
DBF4	7q21.3	-0.38	-0.42
DBN1	5q35.3	-0.34	-0.37
DCAF13	8q22.3	-0.33	-0.42
DCAF6	1q24.2	0.35	0.36
DDAH1	1p22	0.37	0.4
DDIAS	11q14.1	-0.38	-0.45
DDX17	22q13.1	0.32	0.29
DDX39A	19p13.12	-0.39	-0.43
DDX47	12p13.1	-0.31	-0.39
DDX55	12q24.31	-0.33	-0.35
DDX56	7p13	-0.34	-0.39
DDX6	11q23.3	0.34	0.29
DENR	12q24.31	-0.39	-0.43
DEPDC1	1p31.2	-0.41	-0.51
DEPDC1B	5q12.1	-0.44	-0.54
DEPTOR	8q24.12	0.41	0.3
DFFA	1p36.3-p36.2	-0.34	-0.31
DGUOK	2p13	-0.34	-0.38
DHCR24	1p32.3	0.37	0.46
DHX37	12q24.31	-0.37	-0.36
DIABLO	12q24.31	-0.38	-0.46
DISP1	1q41	0.37	0.53
DKC1	Xq28	-0.33	-0.33
DKFZP434H168	16q12.2	0.31	0.14
DLGAP5	14q22.3	-0.39	-0.47
DMRT2	9p24.3	0.31	0.25
DMXL1	5q22	0.36	0.39
DNAH11	7p21	0.34	0.17
DNAJC27	2p23.3	0.31	0.34
DNAJC9	10q22.2	-0.45	-0.48
DOCK4	7q31.1	0.31	0.35
DOCK8	9p24.3	0.36	0.39
DOCK9	13q32.3	0.4	0.37
DPH2	1p34	-0.33	-0.35
DPH7	9q34.3	-0.31	-0.3
DPYD	1p22	0.33	0.34
DPYSL2	8p22-p21	0.41	0.52
DRAP1	11q13.3	-0.37	-0.44
DSCC1	8q24.12	-0.41	-0.49
DTD1	20p11.23	-0.31	-0.33
DTYMK	2q37.3	-0.38	-0.49
DYNLL1	12q24.23	-0.44	-0.5
EBNA1BP2	1p35-p33	-0.34	-0.39
ECE2	3q27.1	-0.35	-0.43
ECT2	3q26.1-q26.2	-0.35	-0.42
EEF1E1	6p24.3	-0.33	-0.36
EEF2K	16p12.2	0.36	0.4
EFCAB14	1p33	0.39	0.44
EFCAB5	17q11.2	0.33	0.32
EFCAB6	22q13.2	0.33	0.47
EFEMP1	2p16	0.31	0.35
EHF	11p12	0.32	0.36
EIF2B1	12q24.31	-0.31	-0.35
EIF2S1	14q23.3	-0.32	-0.31
EIF5A	17p13-p12	-0.34	-0.41
EIF5AL1	10q22.3	-0.34	-0.4
EMC8	16q24	-0.32	-0.35
EMC9	14q11.2	-0.31	-0.34
EME1	17q21.33	-0.36	-0.43
EMG1	12p13.3	-0.31	-0.42
EMP2	16p13.2	0.36	0.44
ENOPH1	4q21.22	-0.36	-0.41
EPB41L4A	5q21.3	0.34	0.38
EPM2AIP1	3p22.1	0.31	0.28
ERBB4	2q33.3-q34	0.35	0.51
ERCC6L	Xq13.1	-0.36	-0.42
ERGIC2	12p11.22	-0.33	-0.37
ERH	14q24.1	-0.32	-0.39
ERMAP	1p34.2	0.35	0.44
ESPL1	12q	-0.39	-0.47
ETV1	7p21.3	0.32	0.37
EVPLL	17p11.2	0.32	0.39
EXOC8	1q42.2	0.47	0.49
EXOSC4	8q24.3	-0.33	-0.39
EZH1	17q21.1-q21.3	0.4	0.47
EZH2	7q35-q36	-0.34	-0.41
F11	4q35	0.31	0.48
F11R	1q21.2-q21.3	0.31	0.31
F8	Xq28	0.39	0.47
FAM122A	9q21.11	0.36	0.4
FAM136A	2p13.3	-0.4	-0.46
FAM13B	5q31	0.32	0.39
FAM161B	14q24.3	0.4	0.41
FAM172A	5q15	0.31	0.33
FAM184A	6q22.31	0.35	0.45
FAM214A	15q21.2-q21.3	0.34	0.36
FAM216A	12q24.11	-0.31	-0.38
FAM60A	12p11	-0.42	-0.54
FAM64A	17p13.2	-0.41	-0.57
FAM72A	1q32.1	-0.36	-0.42
FAM72B	1p11.2	-0.41	-0.48
FAM72D	1q21.1	-0.37	-0.44
FAM83D	20q11.23	-0.4	-0.49
FANCB	Xp22.2	-0.39	-0.4
FANCD2	3p26	-0.32	-0.36
FANCG	9p13	-0.38	-0.43
FANCI	15q26.1	-0.36	-0.41
FBXO34	14q22.3	0.31	0.35
FBXO5	6q25.2	-0.39	-0.42
FCHSD2	11q13.4	0.33	0.35
FEN1	11q12	-0.35	-0.43
FGD4	12p11.21	0.31	0.34
FGFR2	10q26	0.37	0.4
FIGF	Xp22.31	0.39	0.48
FMO4	1q24.3	0.34	0.39
FMO5	1q21.1	0.38	0.36
FNIP2	4q32.1	0.31	0.34
FOLR1	11q13.3-q14.1	0.32	0.45
FOXM1	12p13	-0.38	-0.47
FRY	13q13.1	0.36	0.39
FTSJ1	Xp11.23	-0.34	-0.35
FTX	Xq13.2	0.31	0.36
FYCO1	3p21.31	0.34	0.42
GAB3	Xq28	0.32	0.4
GABPB1	15q21.2	-0.31	-0.35
GADD45GIP1	19p13.2	-0.31	-0.34
GALNT18	11p15.3	0.31	0.35
GANC	15q15.2	0.36	0.42
GAPDH	12p13	-0.31	-0.39
GARNL3	9q33.3	0.31	0.36
GAS2L2	17q12	0.31	0.33
GATC	12q24.31	-0.39	-0.37
GET4	7p22.3	-0.32	-0.33
GGA2	16p12	0.39	0.42
GINS1	20p11.21	-0.37	-0.48
GINS2	16q24.1	-0.33	-0.46
GLRX3	10q26	-0.34	-0.4
GLUL	1q31	0.35	0.37
GMNN	6p22.3	-0.34	-0.38
GNAO1	16q13	0.31	0.33
GNAQ	9q21	0.39	0.43
GNB1L	22q11.2	-0.37	-0.39
GNRHR	4q21.2	0.31	0.28
GOLPH3L	1q21.3	0.32	0.35
GOLT1B	12p12.1	-0.32	-0.41
GPC4	Xq26.1	0.31	0.36
GPD1L	3p22.3	0.36	0.43
GPN1	2p23.3	-0.32	-0.36
GPRASP1	Xq22.1	0.31	0.34
GPS1	17q25.3	-0.32	-0.39
GRIA1	5q31.1	0.35	0.43
GSAP	7q11.23	0.34	0.39
GSG2	17p13	-0.33	-0.4
GTF2H4	6p21.3	-0.4	-0.4
GTF2IRD2	7q11.23	0.38	0.43
GTF2IRD2B	7q11.23	0.42	0.48
GTF2IRD2P1	7q11.23	0.45	0.48
GTPBP2	6p21	-0.31	-0.31
GTPBP4	10p15-p14	-0.33	-0.38
GTSE1	22q13.2-q13.3	-0.37	-0.43
H2AFX	11q23.3	-0.41	-0.47
H2AFZ	4q24	-0.39	-0.49
HAS3	16q22.1	0.47	0.36
HDAC2	6q21	-0.38	-0.4
HDC	15q21.2	0.39	0.39
HERC1	15q22	0.38	0.4
HERC3	4q21	0.35	0.39
HJURP	2q37.1	-0.44	-0.51
HLF	17q22	0.4	0.47
HMGA1	6p21	-0.38	-0.54
HMGB2	4q31	-0.33	-0.36
HMMR	5q34	-0.36	-0.46
HRAS	11p15.5	-0.31	-0.35
HSD17B4	5q21	0.42	0.48
HSF1	8q24.3	-0.33	-0.43
HSPD1	2q33.1	-0.35	-0.42
HSPE1	2q33.1	-0.35	-0.41
HTRA2	2p12	-0.31	-0.39
IFT140	16p13.3	0.31	0.34
IFT172	2p23.3	0.35	0.39
IGF2BP3	7p11	-0.31	-0.43
IGIP	5q31	0.39	0.42
IGSF10	3q25.1	0.31	0.35
IL6R	1q21	0.41	0.45
IL6ST	5q11.2	0.35	0.4
IMP4	2q21.1	-0.37	-0.39
INMT	7p14.3	0.36	0.45
IQGAP1	15q26.1	0.4	0.39
IRF2BP2	1q42.3	0.31	0.3
ITGA9	3p21.3	0.32	0.39
ITSN2	2p23.3	0.48	0.47
JAK1	1p32.3-p31.3	0.34	0.36
KAT2B	3p24	0.37	0.42
KAT7	17q21.32	0.37	0.39
KCND3	1p13.3	0.31	0.41
KCTD7	7q11.21	0.31	0.34
KDM6A	Xp11.2	0.31	0.35
KDM7A	7q34	0.36	0.34
KIAA0101	15q22.31	-0.36	-0.46
KIAA0430	16p13.11	0.36	0.45
KIAA1109	4q27	0.34	0.38
KIAA1524	3q13.13	-0.38	-0.46
KIAA1671	22q11.23	0.42	0.48
KIAA2022	Xq13.3	0.51	0.55
KIDINS220	2p24	0.33	0.31
KIF11	10q24.1	-0.35	-0.4
KIF14	1q32.1	-0.32	-0.35
KIF15	3p21.31	-0.41	-0.45
KIF16B	20p11.23	0.38	0.39
KIF18B	17q21.31	-0.39	-0.47
KIF20A	5q31	-0.37	-0.42
KIF23	15q23	-0.36	-0.48
KIF27	9q21.32	0.34	0.33
KIF2C	1p34.1	-0.4	-0.52
KIF4A	Xq13.1	-0.38	-0.45
KIFC1	6p21.3	-0.42	-0.49
KIRREL3	11q24	0.42	0.14
KLHDC1	14q21.3	0.36	0.37
KLHL20	1q25.1	0.43	0.45
KMT2E	7q22.1	0.35	0.4
KNSTRN	15q15.1	-0.32	-0.45
KNTC1	12q24.31	-0.34	-0.36
KPNA2	17q24.2	-0.42	-0.48
KRT18	12q13	-0.31	-0.37
KRT8	12q13	-0.33	-0.37
LHFPL3-AS2	null	0.38	0.43
LIMD1	3p21.3	0.35	0.44
LINC00092	9q22.32	0.32	0.32
LINC00950	9p13.3	0.39	0.46
LMNB2	19p13.3	-0.37	-0.36
LOC146880	17q24	0.34	0.23
LOC148696	1q32.2	0.47	0.51
LOC202181	5q35.3	0.32	0.36
LOC284578	1q32.1	0.33	0.27
LOC400794	1q23.3-q24.1	0.31	0.32
LPCAT2	16q12.2	0.32	0.39
LRFN4	11q13.2	-0.35	-0.41
LRP2BP	4q35.1	0.4	0.44
LRR1	14q21.3	-0.32	-0.37
LRRC42	1p33-p32.1	-0.32	-0.35
LRRK2	12q12	0.4	0.5
LSM5	7p14.3	-0.34	-0.36
LSM7	19p13.3	-0.34	-0.34
LYAR	4p16.3	-0.37	-0.42
LYST	1q42.1-q42.2	0.36	0.35
MAD2L1	4q27	-0.39	-0.53
MAD2L2	1p36	-0.32	-0.36
MAGI3	1p13.2	0.45	0.47
MAGOH	1p32.3	-0.32	-0.37
MAGOHB	12p13.2	-0.35	-0.39
MALL	2q13	0.32	0.36
MAMDC2	9q21.12	0.32	0.42
MAML2	11q21	0.31	0.36
MAN1C1	1p35	0.47	0.42
MANF	3p21.1	-0.32	-0.41
MAOA	Xp11.3	0.35	0.39
MAP6D1	3q27.1	-0.33	-0.42
MAPKAPK5	12q24.13	-0.39	-0.41
MAPRE3	2p23.3-p23.1	0.41	0.43
MARS	12q13.3	-0.44	-0.53
MASP2	1p36.3-p36.2	0.31	0.35
MAST4	5q12.3	0.39	0.41
MASTL	10p12.1	-0.31	-0.32
MB21D1	6q13	-0.36	-0.38
MBNL3	Xq26.2	0.31	0.32
MCM10	10p13	-0.4	-0.48
MCM2	3q21	-0.31	-0.4
MCM6	2q21	-0.36	-0.39
MCM7	7q21.3-q22.1	-0.31	-0.46
MCRS1	12q13.12	-0.36	-0.38
MED27	9q34.13	-0.32	-0.44
MEF2A	15q26	0.31	0.36
MEF2C	5q14.3	0.33	0.38
MELK	9p13.2	-0.35	-0.42
MEST	7q32	-0.32	-0.36
METTL14	4q26	0.35	0.37
MFSD2B	2p23.3	-0.39	-0.54
MFSD4	1q32.1	0.35	0.33
MGRN1	16p13.3	0.34	0.36
MICALCL	11p15.3	0.35	0.37
MID2	Xq22.3	0.42	0.41
MIF	22q11.23	-0.34	-0.36
MINPP1	10q23	-0.31	-0.31
MIR4435-2HG	2q13	-0.31	-0.38
MIS18A	21q22.11	-0.33	-0.39
MLF2	12p13	-0.33	-0.38
MND1	4q31.3	-0.31	-0.36
MPHOSPH8	13q12.11	0.37	0.38
MPLKIP	7p14.1	-0.34	-0.39
MPZL2	11q24	0.33	0.36
MR1	1q25.3	0.33	0.39
MRGBP	20q13.33	-0.43	-0.49
MRPL11	11q13.3	-0.37	-0.44
MRPL12	17q25	-0.35	-0.46
MRPL15	8q11.2-q13	-0.38	-0.46
MRPL17	11p15.5-p15.4	-0.32	-0.36
MRPL2	6p21.3	-0.36	-0.4
MRPL3	3q21-q23	-0.32	-0.36
MRPL37	1p32.1	-0.32	-0.38
MRPL42	12q22	-0.36	-0.42
MRPL47	3q26.33	-0.32	-0.43
MRPL51	12p13.3-p13.1	-0.35	-0.4
MRPL52	14q11.2	-0.37	-0.44
MRPS10	6p21.1	-0.32	-0.37
MRPS16	10q22.1	-0.35	-0.41
MRPS2	9q34	-0.31	-0.31
MRTO4	1p36.13	-0.37	-0.45
MS4A2	11q12-q13	0.38	0.47
MTBP	8q24.12	-0.33	-0.37
MTFP1	22q	-0.31	-0.34
MTFR1	8q13.1	-0.33	-0.38
MTFR2	6q23.3	-0.4	-0.49
MTHFD2	2p13.1	-0.37	-0.46
MTM1	Xq28	0.31	0.38
MTMR12	5p13.3	0.32	0.39
MTR	1q43	0.35	0.34
MTUS1	8p22	0.36	0.37
MUC1	1q21	0.46	0.52
MUS81	11q13	-0.32	-0.35
MYBL2	20q13.1	-0.45	-0.54
MYL6B	12q13.13	-0.43	-0.47
MYO9A	15q22-q23	0.33	0.37
MZT2A	2q21.1	-0.31	-0.33
MZT2B	2q21.1	-0.31	-0.32
NAA10	Xq28	-0.33	-0.38
NABP2	12q13.3	-0.39	-0.44
NBEAL1	2q33.2	0.35	0.4
NCAPD2	12p13.3	-0.33	-0.37
NCAPG	4p15.33	-0.41	-0.5
NCAPH	2q11.2	-0.37	-0.47
NCBP2-AS2	3q29	-0.32	-0.36
NDC80	18p11.32	-0.34	-0.48
NDUFA12	12q22	-0.33	-0.34
NDUFA9	12p13.3	-0.36	-0.45
NEDD8	14q12	-0.32	-0.36
NEK1	4q33	0.33	0.38
NEK2	1q32.3	-0.41	-0.46
NELFE	6p21.3	-0.4	-0.43
NFAT5	16q22.1	0.37	0.34
NFATC3	16q22.2	0.41	0.47
NFIA	1p31.3-p31.2	0.32	0.36
NFIX	19p13.3	0.49	0.59
NFKB1	4q24	0.32	0.3
NIF3L1	2q33	-0.31	-0.34
NIPAL3	1p36.12-p35.1	0.46	0.48
NKIRAS2	17q21.2	-0.31	-0.37
NME1	17q21.3	-0.39	-0.48
NME6	3p21	-0.31	-0.34
NOC4L	12q24.33	-0.4	-0.44
NOP2	12p13	-0.32	-0.36
NOP56	20p13	-0.36	-0.4
NPM3	10q24.31	-0.34	-0.4
NR3C2	4q31.1	0.4	0.49
NTMT1	9q34.11	-0.42	-0.44
NUDCD1	8q23	-0.38	-0.45
NUDT1	7p22	-0.4	-0.43
NUF2	1q23.3	-0.41	-0.51
NUP37	12q23.2	-0.37	-0.42
NUP85	17q25.1	-0.32	-0.4
NUSAP1	15q15.1	-0.38	-0.42
NUTF2	16q22.1	-0.33	-0.37
OIP5	15q15.1	-0.38	-0.53
OLA1	2q31.1	-0.31	-0.37
ORC1	1p32	-0.35	-0.47
ORC6	16q12	-0.43	-0.55
PA2G4	12q13.2	-0.32	-0.4
PAFAH1B3	19q13.1	-0.34	-0.38
PAK1IP1	6p24.2	-0.34	-0.48
PARN	16p13	0.32	0.34
PARP16	15q22.31	0.33	0.34
PARP4	13q11	0.32	0.36
PARPBP	12q23.2	-0.38	-0.49
PAXIP1-AS2	7q36.2	0.36	0.44
PBK	8p21.2	-0.32	-0.43
PCF11	11q13	0.32	0.32
PCGF6	10q24.33	-0.34	-0.37
PCNA	20pter-p12	-0.35	-0.38
PDCD2	6q27	-0.32	-0.36
PDE4A	19p13.2	0.33	0.36
PDE4DIP	1q12	0.47	0.41
PDIK1L	1p36.11	0.38	0.37
PDPK1	16p13.3	0.34	0.39
PDRG1	20q11.21	-0.31	-0.38
PDSS1	10p12.1	-0.41	-0.45
PDZD2	5p13.3	0.34	0.5
PER3	1p36.23	0.34	0.39
PFDN2	1q23.3	-0.32	-0.37
PFDN4	20q13.2	-0.34	-0.46
PFDN6	6p21.3	-0.32	-0.41
PFN1P2	1q21	0.36	0.41
PFN2	3q25.1	-0.34	-0.38
PGAM1	10q25.3	-0.33	-0.36
PGAM5	12q24.33	-0.49	-0.54
PGBD2	1q44	0.34	0.33
PGP	16p13.3	-0.33	-0.4
PHACTR1	6p24.1	0.33	0.45
PHB	17q21	-0.34	-0.37
PHF19	9q33.2	-0.35	-0.37
PHKB	16q12-q13	0.41	0.42
PIBF1	13q22.1	0.34	0.31
PIF1	15q22.31	-0.41	-0.48
PIGR	1q31-q41	0.45	0.47
PIH1D1	19q13.33	-0.31	-0.31
PIK3R1	5q13.1	0.37	0.4
PITPNM3	17p13	0.39	0.45
PJA2	5q21.3	0.31	0.33
PKMYT1	16p13.3	-0.36	-0.45
PLA2G4F	15q15.1	0.38	0.45
PLCE1	10q23	0.34	0.37
PLEKHH2	2p21	0.32	0.35
PLK1	16p12.2	-0.42	-0.53
PLK4	4q28	-0.37	-0.42
PLXNA2	1q32.2	0.31	0.37
PNO1	2p14	-0.32	-0.38
PNP	14q13.1	-0.31	-0.34
PNPT1	2p15	-0.35	-0.37
POC1A	3p21.2	-0.47	-0.55
POLD2	7p13	-0.34	-0.36
POLE2	14q21-q22	-0.37	-0.48
POLK	5q13	0.32	0.33
POLQ	3q13.33	-0.35	-0.41
POLR2D	2q21	-0.32	-0.36
POLR3GL	1q21.1	0.34	0.37
POP1	8q22.1	-0.34	-0.38
POP7	7q22	-0.33	-0.42
PPHLN1	12q12	-0.39	-0.4
PPIA	7p13	-0.34	-0.37
PPIAL4C	1q21.2	-0.33	-0.37
PPIF	10q22.3	-0.4	-0.44
PPIH	1p34.1	-0.34	-0.39
PPIL1	6p21.1	-0.39	-0.46
PPM1G	2p23.3	-0.33	-0.36
PPP1CA	11q13	-0.33	-0.35
PPP1CC	12q24.1-q24.2	-0.34	-0.36
PPP1R12B	1q32.1	0.38	0.36
PPP1R14B	11q13	-0.31	-0.37
PPP2CB	8p12	0.32	0.33
PPP2R5A	1q32.2-q32.3	0.35	0.34
PPP4C	16p11.2	-0.4	-0.44
PRC1	15q26.1	-0.42	-0.48
PRDM2	1p36.21	0.33	0.37
PREB	2p23.3	-0.31	-0.33
PRELID3B	20q13.32	-0.33	-0.41
PREPL	2p21	0.45	0.35
PRIM1	12q13	-0.33	-0.39
PRKCB	16p11.2	0.31	0.35
PRKCE	2p21	0.33	0.43
PRMT1	19q13.3	-0.42	-0.47
PRMT5	14q11.2	-0.32	-0.33
PRR11	17q22	-0.32	-0.34
PRSS12	4q28.1	0.42	0.42
PRTFDC1	10p12.1	-0.34	-0.39
PSAT1	9q21.2	-0.34	-0.36
PSMA2	7p13	-0.36	-0.37
PSMA7	20q13.33	-0.4	-0.49
PSMB5	14q11.2	-0.38	-0.43
PSMC3IP	17q21.2	-0.35	-0.42
PSMD13	11p15.5	-0.34	-0.4
PSMD14	2q24.2	-0.35	-0.42
PSMD9	12q24.31-q24.32	-0.38	-0.45
PSMG3	7p22.3	-0.33	-0.39
PSRC1	1p13.3	-0.39	-0.44
PTAR1	9q21.12	0.39	0.37
PTCH1	9q22.3	0.31	0.38
PTGES2	9q34.11	-0.37	-0.42
PTK2B	8p21.1	0.41	0.5
PTMS	12p13	-0.32	-0.32
PTPN13	4q21.3	0.39	0.44
PTTG1	5q35.1	-0.31	-0.38
PUF60	8q24.3	-0.37	-0.44
PURA	5q31	0.31	0.33
PUS1	12q24.33	-0.41	-0.47
PUS10	2p16.1	0.36	0.38
PWP1	12q23.3	-0.36	-0.4
PYCR1	17q25.3	-0.32	-0.34
RAB14	9q33.2	0.34	0.33
RAB35	12q24.31	-0.31	-0.29
RABL2A	2q13	0.33	0.35
RACGAP1	12q13.12	-0.39	-0.46
RACGAP1P	12q12	-0.34	-0.39
RAD21	8q24	-0.33	-0.41
RAD51	15q15.1	-0.43	-0.52
RAD51AP1	12p13.2-p13.1	-0.4	-0.49
RAD54B	8q22.1	-0.4	-0.46
RAD54L	1p32	-0.41	-0.47
RAE1	20q13.31	-0.32	-0.36
RALA	7p15-p13	-0.34	-0.33
RAN	12q24.3	-0.43	-0.54
RANBP1	22q11.21	-0.37	-0.48
RANGAP1	22q13	-0.34	-0.34
RAPGEF2	4q32.1	0.31	0.39
RASGRP1	15q14	0.41	0.33
RASSF5	1q32.1	0.47	0.5
RBL2	16q12.2	0.39	0.39
RBM43	2q23.3	0.41	0.37
RBPMS	8p12	0.46	0.47
RBSN	3p25.1	0.37	0.46
RC3H1	1q25.1	0.36	0.33
RCE1	11q13	-0.35	-0.45
RCOR3	1q32.2	0.32	0.32
RECQL4	8q24.3	-0.43	-0.5
REL	2p13-p12	0.4	0.41
REPS2	Xp22.2	0.4	0.5
REV1	2q11.1-q11.2	0.35	0.32
RFC2	7q11.23	-0.34	-0.39
RFC4	3q27	-0.33	-0.43
RFC5	12q24.23	-0.41	-0.43
RGAG4	Xq13.1	0.33	0.32
RGL1	1q25.3	0.31	0.34
RHEBL1	12q13.12	-0.31	-0.35
RNASEH1	2p25	-0.35	-0.36
RNASEH2A	19p13.2	-0.4	-0.44
RNASEL	1q25	0.52	0.51
RNF126	19p13.3	-0.35	-0.34
RNF20	9q22	0.36	0.4
RNF34	12q24.31	-0.41	-0.45
RNF7	3q22-q24	-0.31	-0.4
RNPC3	1p21	0.38	0.42
ROMO1	20q11.22	-0.31	-0.38
RORA	15q22.2	0.37	0.33
ROS1	6q22	0.43	0.52
RP9P	7p14.3	-0.31	-0.35
RPN1	3q21.3	-0.31	-0.33
RPRD2	1q21.3	0.37	0.37
RPS6KA3	Xp22.2-p22.1	0.34	0.34
RPS6KB2	11q13.2	-0.36	-0.38
RRM2	2p25-p24	-0.38	-0.46
RRP36	6p21.1	-0.39	-0.47
RRP9	3p21.2	-0.44	-0.43
RSPO1	1p34.3	0.32	0.36
RTN4RL1	17p13.3	0.41	0.52
RUVBL2	19q13.3	-0.4	-0.45
RXRG	1q22-q23	0.39	0.42
SAP30L	5q33.2	0.31	0.36
SAPCD2	9q34.3	-0.39	-0.46
SCAI	9q33.3	0.44	0.44
SCAPER	15q24	0.38	0.4
SCN1A	2q24.3	0.4	0.45
SCN4B	11q23.3	0.41	0.45
SCN7A	2q21-q23	0.37	0.42
SEC13	3p25-p24	-0.34	-0.33
SELENBP1	1q21.3	0.41	0.5
SEMA4A	1q22	0.35	0.36
SENP3	17p13	-0.32	-0.35
SERTAD4	1q32.1-q41	0.31	0.32
SETDB2	13q14	0.38	0.42
SFTA3	14q13.3	0.32	0.33
SFTPA1	10q22.3	0.32	0.38
SFTPA2	10q22.3	0.31	0.38
SFTPD	10q22.2-q23.1	0.32	0.52
SGMS2	4q25	0.33	0.37
SGOL1	3p24.3	-0.42	-0.47
SGTA	19p13	-0.31	-0.28
SHMT2	12q12-q14	-0.39	-0.52
SHROOM4	Xp11.22	0.44	0.44
SKA1	18q21.1	-0.36	-0.46
SKA3	13q12.11	-0.41	-0.5
SLBP	4p16.3	-0.32	-0.36
SLC15A2	3q13.33	0.38	0.46
SLC18A2	10q25	0.31	0.46
SLC22A3	6q25.3	0.33	0.41
SLC25A23	19p13.3	0.35	0.45
SLC25A30	13q14.13	0.36	0.41
SLC27A1	19p13.11	0.33	0.44
SLC34A2	4p15.2	0.4	0.5
SLC35E1	19p13.11	0.34	0.37
SLC35G1	10q23.33	0.35	0.11
SLC39A8	4q24	0.31	0.46
SLC41A1	1q32.1	0.47	0.51
SLC4A4	4q21	0.31	0.28
SLC52A2	8q24.3	-0.36	-0.41
SLFNL1	1p34.2	0.32	0.42
SMARCA2	9p22.3	0.42	0.5
SMIM13	6p24.2	-0.33	-0.37
SMNDC1	10q23	-0.35	-0.36
SMPD4	2q21.1	-0.34	-0.34
SMUG1	12q13.13	-0.31	-0.38
SMYD4	17p13.3	0.42	0.41
SNF8	17q21.32	-0.39	-0.48
SNHG6	8q13|8q13	-0.31	-0.38
SNORD116-28	15q11.2	0.34	0.2
SNRPA1	15q26.3	-0.36	-0.51
SNRPB	20p13	-0.44	-0.51
SNRPB2	20p12.1	-0.33	-0.38
SNRPC	6p21.31	-0.39	-0.44
SNRPD1	18q11.2	-0.38	-0.5
SNRPF	12q23.1	-0.39	-0.49
SNRPG	2p13.3	-0.31	-0.44
SNX1	15q22.31	0.38	0.4
SNX25	4q35.1	0.37	0.43
SNX29	16p13.13-p13.12	0.42	0.44
SNX30	9q32	0.48	0.49
SOAT1	1q25	0.31	0.26
SORBS1	10q23.33	0.31	0.36
SPAG5	17q11.2	-0.35	-0.46
SPAG9	17q21.33	0.33	0.34
SPATS2	12q13.12	-0.31	-0.29
SPC24	19p13.2	-0.36	-0.4
SPC25	2q31.1	-0.41	-0.48
SPDL1	5q35.1	-0.33	-0.37
SPEF2	5p13.2	0.31	0.36
SPG11	15q14	0.34	0.33
SPHK1	17q25.2	-0.32	-0.43
SPN	16p11.2	0.32	0.37
SREK1	5q12.3	0.31	0.28
SRGAP3	3p25.3	0.39	0.44
SRM	1p36-p22	-0.36	-0.4
SRSF12	6q15	-0.31	-0.27
SRSF9	12q24.31	-0.42	-0.48
ST5	11p15	0.34	0.42
STAT3	17q21.31	0.32	0.37
STIL	1p32	-0.31	-0.38
STIP1	11q13	-0.32	-0.36
STK32A	5q32	0.32	0.29
STMN1	1p36.11	-0.33	-0.38
STOM	9q34.1	0.39	0.4
STOML2	9p13.1	-0.37	-0.42
STRAP	12p12.3	-0.37	-0.42
STX17	9q31.1	0.37	0.38
STX6	1q25.3	0.33	0.34
STXBP1	9q34.1	0.32	0.33
SUGT1P3	13q14.11	0.31	0.3
SUSD4	1q41	0.34	0.45
SUSD6	14q24.1	0.31	0.37
SUV39H2	10p13	-0.35	-0.38
SYNE1	6q25	0.32	0.36
SYNJ1	21q22.2	0.38	0.41
TACC1	8p11.22	0.32	0.37
TACC3	4p16.3	-0.43	-0.5
TACO1	17q23.3	-0.31	-0.39
TAF11	6p21.31	-0.33	-0.36
TAPT1	4p15.32	0.33	0.38
TARBP2	12q13.13	-0.36	-0.42
TAS2R3	7q31.3-q32	0.31	0.3
TBC1D31	8q24.13	-0.33	-0.39
TBC1D8B	Xq22.3	0.32	0.42
TBCB	19q13.11-q13.12	-0.31	-0.37
TBRG4	7p13	-0.47	-0.54
TCEA3	1p36.12	0.33	0.39
TCEB1	8q21.11	-0.35	-0.48
TCF21	6q23.2	0.32	0.4
TCF3	19p13.3	-0.33	-0.29
TCP1	6q25.3-q26	-0.32	-0.36
TDG	12q24.1	-0.39	-0.43
TDRD3	13q21.2	0.31	0.35
TEAD4	12p13.3-p13.2	-0.37	-0.46
TEF	22q13.2	0.39	0.48
TET2	4q24	0.39	0.4
TEX2	17q23.3	0.35	0.39
TEX30	13q33.1	-0.32	-0.38
TFAM	10q21	-0.31	-0.35
TFPT	19q13	-0.32	-0.34
THOP1	19p13.3	-0.38	-0.4
THUMPD1	16p12.3	0.44	0.39
TICRR	15q26.1	-0.35	-0.44
TIGD5	8q24.3	-0.32	-0.33
TIMELESS	12q13.3	-0.32	-0.34
TIMM13	19p13.3	-0.32	-0.32
TIMM44	19p13.2	-0.35	-0.35
TLR2	4q32	0.48	0.5
TLR3	4q35	0.46	0.5
TMEM106C	12q13.1	-0.31	-0.3
TMEM167B	1p13.3	0.31	0.36
TMEM173	5q31.2	0.43	0.46
TMEM189	20q13.2	-0.33	-0.37
TMEM199	17q11.2	-0.32	-0.36
TMEM206	1q32.3	-0.34	-0.35
TMEM243	7q21.12	0.33	0.42
TMEM87A	15q15.1	0.4	0.36
TMPO	12q22	-0.37	-0.4
TMSB10	2p11.2	-0.35	-0.39
TNNI3K	1p31.1	0.42	0.48
TNS1	2q35-q36	0.43	0.5
TOB1	17q21	0.32	0.33
TOM1L2	17p11.2	0.34	0.37
TOMM40	19q13	-0.33	-0.49
TOMM5	9p13.2	-0.36	-0.39
TONSL	8q24.3	-0.31	-0.38
TOP2A	17q21.2	-0.37	-0.42
TOR1AIP1	1q24.2	0.36	0.41
TPD52L2	20q13.2-q13.3	-0.33	-0.42
TPI1	12p13	-0.38	-0.43
TPX2	20q11.2	-0.38	-0.47
TRAIP	3p21.31	-0.47	-0.53
TRANK1	3p22.2	0.32	0.38
TRAPPC11	4q35.1	0.36	0.4
TRIAP1	12q24.31	-0.33	-0.39
TRIM13	13q14	0.32	0.31
TRIM14	9q22.33	0.31	0.36
TRIP13	5p15.33	-0.37	-0.47
TRMT10B	9p13.2	0.34	0.33
TROAP	12q13.12	-0.44	-0.56
TSSC1	2p25.3	-0.35	-0.38
TTC12	11q23.2	0.32	0.38
TTC23L	5p13.2	0.31	0.31
TTK	6q14.1	-0.4	-0.48
TTL	2q13	-0.36	-0.36
TUBA1B	12q13.12	-0.4	-0.46
TUBA1C	12q13.12	-0.45	-0.52
TUBB	6p21.33	-0.36	-0.37
TUBB3	16q24.3	-0.31	-0.39
TWF1	12q12	-0.38	-0.39
TWF2	3p21.1	-0.32	-0.28
TXNIP	1q21.1	0.32	0.31
TYMS	18p11.32	-0.33	-0.4
U2AF2	19q13.42	-0.33	-0.32
UBA2	19q12	-0.34	-0.37
UBE2C	20q13.12	-0.44	-0.54
UBE2F	2q37.3	-0.35	-0.37
UBE2M	19q13.43	-0.33	-0.39
UBE2N	12q22	-0.33	-0.4
UBE2S	19q13.43	-0.42	-0.57
UBE2T	1q32.1	-0.39	-0.47
UBR3	2q31.1	0.31	0.35
UCK2	1q23	-0.35	-0.4
UFD1L	22q11.21	-0.33	-0.35
UHRF1	19p13.3	-0.43	-0.46
UNG	12q23-q24.1	-0.38	-0.42
UQCRC1	3p21.3	-0.33	-0.36
USP44	12q22	0.31	0.33
USP54	10q22.2	0.36	0.45
VAMP2	17p13.1	0.38	0.42
VEPH1	3q24-q25	0.32	0.42
VPS13C	15q22.2	0.41	0.44
VPS13D	1p36.22	0.39	0.46
VPS33A	12q24.31	-0.35	-0.38
VPS39	15q15.1	0.31	0.31
VRK1	14q32	-0.41	-0.48
WDFY3	4q21.23	0.41	0.45
WDR26	1q42.13	0.31	0.32
WDR7	18q21.31	0.31	0.32
WDR74	11q12.3	-0.34	-0.39
WRNIP1	6p25.2	-0.37	-0.36
WWC1	5q34	0.34	0.39
WWP2	16q22.1	0.35	0.37
XPA	9q22.3	0.42	0.41
XPC	3p25.1	0.37	0.42
XRCC2	7q36.1	-0.35	-0.38
XRCC3	14q32.3	-0.36	-0.37
XXYLT1	3q29	-0.34	-0.36
YARS2	12p11.21	-0.33	-0.48
YBX1	1p34	-0.34	-0.4
YBX2	17p13.1	-0.32	-0.35
YDJC	22q11.21	-0.34	-0.41
YKT6	7p15.1	-0.35	-0.39
YRDC	1p34.3	-0.35	-0.37
YTHDC2	5q22.2	0.31	0.32
YWHAZ	8q23.1	-0.35	-0.44
YY1AP1	1q22	0.32	0.32
ZBTB4	17p13.1	0.41	0.48
ZBTB43	9q33.3	0.31	0.36
ZC3H6	2q13	0.39	0.41
ZCWPW2	3p24.1	0.37	0.38
ZFAND2A	7p22.3	-0.31	-0.38
ZFP2	5q35.3	0.32	0.41
ZFP3	17p13.2	0.36	0.33
ZFX	Xp21.3	0.34	0.26
ZMAT1	Xq21	0.31	0.42
ZMYND19	9q34.3	-0.36	-0.41
ZNF106	15q15.1	0.34	0.32
ZNF204P	6p21.3	0.34	0.37
ZNF264	19q13.4	0.32	0.35
ZNF385B	2q31.2-q31.3	0.36	0.38
ZNF441	19p13.2	0.33	0.34
ZNF48	16p11.2	-0.31	-0.29
ZNF490	19p13.2	0.38	0.38
ZNF510	9q22.33	0.33	0.33
ZNF511	10q26.3	-0.31	-0.35
ZNF512	2p23	0.33	0.29
ZNF546	19q13.2	0.43	0.43
ZNF557	19p13.2	0.35	0.34
ZNF589	3p21	0.34	0.35
ZNF608	5q23.2	0.33	0.38
ZNF652	17q21.32	0.31	0.34
ZNF658	9p13.1	0.44	0.48
ZNF665	19q13.42	0.31	0.26
ZNF672	1q44	0.32	0.36
ZNF706	8q22.3	-0.37	-0.43
ZNF791	19p13.2	0.38	0.31
ZPR1	11q23.3	-0.31	-0.33
ZWILCH	15q22.31	-0.34	-0.41
ZWINT	10q21-q22	-0.4	-0.46

## Sheet: J.TLRs coexpress with TLR5
Gene Symbol	Cytoband	Pearson Score	Spearman Score
TLR2	4q32	0.48	0.5
TLR3	4q35	0.46	0.5

[truncated: 10 more sheets: K.All genes coexpress with TLR6, L.TLRs coexpress with TLR6, M.All genes coexpress with TLR7, N.TLRs coexpress with TLR7, O.All genes coexpress with TLR8, P.TLRs coexpress with TLR8, Q.All genes coexpress with TLR9, R.TLRs coexpress with TLR9, S. All genes with TLR10, T. TLRs coexpress with TLR10]
