# Supplementary material for: Toll-like receptor expression in human non-small cell lung carcinoma: potential prognostic indicators of disease
Source: Oncotarget. 2017 Jul 22;8(54):91860–75. doi: 10.18632/oncotarget.19463 (PMC5696147; doi:10.18632/oncotarget.19463)
Supplement: Supplementary file 4 [file oncotarget-08-91860-s004.xlsx]

## Sheet: A.Pan-LC % altered
Gene symbol	# cases altered	% cases altered	Somatic mutation rate (%)	Deletions (%)	Amplifications (%)
TLR1	24	0.02	1.1	0.26	0.79
TLR2	26	0.02	1.2	0.79	0.26
TLR3	55	0.05	1.3	2.5	0.17
TLR4	110	0.1	9.1	0.26	0.35
TLR5	56	0.05	1.9	0	3.1
TLR6	26	0.02	1.4	0.26	0.7
TLR7	46	0.04	2.5	1.14	0.35
TLR8	47	0.04	2.6	1.14	0.35
TLR9	19	0.02	1.1	0.52	0
TLR10	30	0.03	1.7	0.26	0.7

## Sheet: B.Pan-LC alteration types
Type of Genetic alterations across all cases: (Alterations are summarized as MUT, Gain, HetLoss, etc.)
Case ID	TLR1	TLR2	TLR3	TLR4	TLR5	TLR6	TLR7	TLR8	TLR9	TLR10
LUAD-2GUGK-Tumor
LUAD-5O6B5-Tumor
LUAD-5V8LT-Tumor		MUT: S68R		MUT: V197D
LUAD-74TBW-Tumor			HOMDEL;	MUT: F500I
LUAD-AEIUF-Tumor
LUAD-B00390-Tumor					AMP;
LUAD-B00416-Tumor				MUT: W26C
LUAD-B00523-Tumor
LUAD-B00631-Tumor
LUAD-B00859-Tumor
LUAD-B00915-Tumor				HOMDEL;
LUAD-B01024-Tumor
LUAD-B01102-Tumor
LUAD-B01145-Tumor
LUAD-B01246-Tumor	MUT: T580N
LUAD-B01811-Tumor				MUT: P65T,P28H
LUAD-B01970-Tumor										MUT: M219I
LUAD-B02050-Tumor
LUAD-B02077-Tumor
LUAD-B02477-Tumor
LUAD-B02515-Tumor					MUT: E191*AMP;
LUAD-B02594-Tumor
LUAD-CHTN-3090346-Tumor				MUT: P145T	AMP;					MUT: T348M
LUAD-CHTN-3090415-Tumor				MUT: G803E
LUAD-CHTN-3090416-Tumor
LUAD-CHTN-4090680-Tumor
LUAD-CHTN-MAD04-00674-Tumor
LUAD-CHTN-MAD06-00490-Tumor
LUAD-CHTN-MAD06-00678-Tumor
LUAD-CHTN-MAD08-00104-Tumor
LUAD-CHTN-Z4716A-Tumor				MUT: H159Q
LUAD-D00147-Tumor
LUAD-D01278-Tumor					MUT: K831Q
LUAD-D01603-Tumor				MUT: G480V
LUAD-D01751-Tumor
LUAD-D02085-Tumor
LUAD-D02185-Tumor					AMP;
LUAD-D02326-Tumor
LUAD-E00163-Tumor
LUAD-E00443-Tumor
LUAD-E00918-Tumor
LUAD-E00934-Tumor			HOMDEL;
LUAD-E01014-Tumor
LUAD-E01217-Tumor
LUAD-E01278-Tumor
LUAD-E01317-Tumor
LUAD-E01563-Tumor
LUAD-F00018-Tumor							HOMDEL;	HOMDEL;
LUAD-F00057-Tumor
LUAD-F00089-Tumor				MUT: L476F						MUT: V567F
LUAD-F00121-Tumor
LUAD-F00134-Tumor
LUAD-F00162-Tumor				HOMDEL;
LUAD-F00257-Tumor
LUAD-F00282-Tumor
LUAD-F00365-Tumor
LUAD-F00368-Tumor										MUT: R367Efs*8
LUAD-FH5PJ-Tumor					AMP;
LUAD-GU4I3-Tumor
LUAD-LC15C-Tumor
LUAD-LIP77-Tumor							MUT: E992K
LUAD-NYU1021-Tumor
LUAD-NYU1027-Tumor
LUAD-NYU1124-Tumor
LUAD-NYU1128-Tumor
LUAD-NYU1142-Tumor				MUT: D379N
LUAD-NYU1177-Tumor
LUAD-NYU129-Tumor
LUAD-NYU213-Tumor
LUAD-NYU263-Tumor
LUAD-NYU279-Tumor
LUAD-NYU330-Tumor
LUAD-NYU575-Tumor					AMP;
LUAD-NYU592-Tumor
LUAD-NYU605-Tumor
LUAD-NYU689-Tumor
LUAD-NYU704-Tumor
LUAD-NYU739-Tumor
LUAD-NYU776-Tumor
LUAD-NYU796-Tumor
LUAD-NYU803-Tumor
LUAD-NYU847-Tumor			HOMDEL;
LUAD-NYU848-Tumor
LUAD-NYU994-Tumor
LUAD-QJN9L-Tumor
LUAD-QY22Z-Tumor
LUAD-RS5Q7-Tumor
LUAD-RT-S01301-Tumor							MUT: T905N
LUAD-RT-S01477-Tumor		AMP;
LUAD-RT-S01699-Tumor					MUT: E627V
LUAD-RT-S01700-Tumor
LUAD-RT-S01702-Tumor								MUT: R995W
LUAD-RT-S01703-Tumor					AMP;
LUAD-RT-S01707-Tumor								MUT: R338Afs*2		MUT: G148S
LUAD-RT-S01709-Tumor
LUAD-RT-S01711-Tumor								MUT: S616N
LUAD-RT-S01721-Tumor					AMP;
LUAD-RT-S01769-Tumor										MUT: R521K
LUAD-RT-S01770-Tumor
LUAD-RT-S01771-Tumor
LUAD-RT-S01774-Tumor				MUT: R804L
LUAD-RT-S01777-Tumor				MUT: E135D
LUAD-RT-S01808-Tumor
LUAD-RT-S01810-Tumor
LUAD-RT-S01813-Tumor								MUT: L605V
LUAD-RT-S01818-Tumor
LUAD-RT-S01831-Tumor
LUAD-RT-S01832-Tumor
LUAD-RT-S01840-Tumor
LUAD-RT-S01852-Tumor
LUAD-RT-S01856-Tumor
LUAD-RT-S01866-Tumor
LUAD-S00484-Tumor				MUT: G279C
LUAD-S00486-Tumor
LUAD-S00488-Tumor							HOMDEL;	HOMDEL;
LUAD-S00499-Tumor
LUAD-S01302-Tumor
LUAD-S01304-Tumor
LUAD-S01306-Tumor
LUAD-S01315-Tumor		MUT: R302T								MUT: P674T
LUAD-S01320-Tumor
LUAD-S01331-Tumor
LUAD-S01341-Tumor
LUAD-S01345-Tumor						MUT: R625W
LUAD-S01346-Tumor
LUAD-S01354-Tumor
LUAD-S01356-Tumor					MUT: D176Vfs*12
LUAD-S01362-Tumor
LUAD-S01373-Tumor
LUAD-S01381-Tumor
LUAD-S01404-Tumor							HOMDEL;	HOMDEL;
LUAD-S01405-Tumor
LUAD-S01407-Tumor
LUAD-S01409-Tumor							MUT: F1025Y
LUAD-S01413-Tumor			HOMDEL;
LUAD-S01467-Tumor
LUAD-S01468-Tumor
LUAD-S01473-Tumor			HOMDEL;						HOMDEL;
LUAD-S01474-Tumor
LUAD-S01478-Tumor					AMP;
LUAD-S01482-Tumor
LUAD-TJW61-Tumor
LUAD-TLLGS-Tumor
LUAD-U6SJ7-Tumor
LUAD-UF7HM-Tumor
LUAD-VUMN6-Tumor					MUT: R446Q
LUAD-YINHD-Tumor							MUT: E981K,P340H	MUT: L390M
LUAD-YKER9-Tumor
LUAD_E00522-Tumor	HOMDEL;		HOMDEL;			MUT: K134*HOMDEL;	AMP;	AMP;		HOMDEL;
LUAD_E00565-Tumor
LUAD_E00623-Tumor
LUAD_E00703-Tumor				HOMDEL;
LUAD_E00945-Tumor
LUAD_E01047-Tumor
LUAD_E01086-Tumor
LUAD_E01147-Tumor				MUT: E336*	MUT: T647I
LUAD_E01166-Tumor
LUAD_E01319-Tumor
LUAD_E01419-Tumor
TCGA-05-4244-01
TCGA-05-4249-01					AMP;			MUT: R454*
TCGA-05-4250-01				MUT: W687*
TCGA-05-4382-01				MUT: G111*				MUT: D709N
TCGA-05-4384-01
TCGA-05-4389-01
TCGA-05-4390-01							MUT: F549I
TCGA-05-4395-01
TCGA-05-4396-01				MUT: A462PAMP;	AMP;
TCGA-05-4397-01
TCGA-05-4398-01				MUT: E798*
TCGA-05-4402-01							MUT: P540H	MUT: P138S
TCGA-05-4403-01
TCGA-05-4405-01
TCGA-05-4410-01	AMP;					AMP;				MUT: T740NAMP;
TCGA-05-4415-01									MUT: W886G
TCGA-05-4417-01	AMP;		HOMDEL;			AMP;				AMP;
TCGA-05-4418-01
TCGA-05-4420-01
TCGA-05-4422-01
TCGA-05-4424-01				MUT: P113T
TCGA-05-4426-01
TCGA-05-4427-01				MUT: A717D
TCGA-05-4430-01
TCGA-05-4432-01
TCGA-05-4433-01
TCGA-05-4434-01
TCGA-05-5420-01
TCGA-05-5423-01
TCGA-05-5428-01				MUT: S374R				MUT: D709Y
TCGA-05-5429-01
TCGA-05-5715-01					AMP;
TCGA-35-3615-01
TCGA-35-4122-01
TCGA-35-4123-01
TCGA-35-5375-01
TCGA-38-4625-01
TCGA-38-4626-01				MUT: S415I
TCGA-38-4627-01
TCGA-38-4628-01						MUT: L615V
TCGA-38-4629-01							AMP;	AMP;
TCGA-38-4630-01
TCGA-38-4631-01								MUT: N231K
TCGA-38-4632-01				MUT: S520Y
TCGA-38-6178-01				AMP;
TCGA-38-7271-01
TCGA-38-A44F-01
TCGA-44-2655-01
TCGA-44-2656-01
TCGA-44-2657-01
TCGA-44-2659-01
TCGA-44-2661-01
TCGA-44-2662-01
TCGA-44-2665-01
TCGA-44-2666-01
TCGA-44-2668-01
TCGA-44-3396-01							MUT: A358S
TCGA-44-3398-01
TCGA-44-3918-01
TCGA-44-3919-01
TCGA-44-4112-01
TCGA-44-5643-01
TCGA-44-5644-01										MUT: D200E
TCGA-44-5645-01						MUT: T188I
TCGA-44-6144-01		MUT: E772V
TCGA-44-6145-01
TCGA-44-6146-01
TCGA-44-6147-01				MUT: D194E
TCGA-44-6148-01
TCGA-44-6774-01
TCGA-44-6775-01
TCGA-44-6776-01
TCGA-44-6777-01	MUT: Y232H			MUT: D325Y
TCGA-44-6778-01
TCGA-44-6779-01
TCGA-44-7659-01
TCGA-44-7660-01
TCGA-44-7661-01								MUT: Q519E
TCGA-44-7662-01
TCGA-44-7667-01
TCGA-44-7669-01
TCGA-44-7670-01
TCGA-44-7671-01
TCGA-44-7672-01
TCGA-44-8117-01
TCGA-44-8119-01
TCGA-44-8120-01
TCGA-44-A47A-01							MUT: L134P
TCGA-44-A47B-01
TCGA-44-A47F-01					AMP;
TCGA-44-A47G-01
TCGA-44-A4SS-01
TCGA-44-A4SU-01
TCGA-49-4486-01
TCGA-49-4487-01									MUT: V233A
TCGA-49-4488-01
TCGA-49-4490-01
TCGA-49-4494-01									MUT: N340T
TCGA-49-4501-01
TCGA-49-4505-01
TCGA-49-4506-01					AMP;
TCGA-49-4507-01
TCGA-49-4510-01
TCGA-49-4512-01
TCGA-49-4514-01
TCGA-49-6742-01				MUT: D614N,Q781R
TCGA-49-6743-01
TCGA-49-6744-01
TCGA-49-6745-01
TCGA-49-6761-01
TCGA-49-6767-01				MUT: T537S
TCGA-49-AAQV-01
TCGA-49-AAR3-01
TCGA-49-AAR4-01				MUT: P113H
TCGA-49-AAR9-01			MUT: W296C	MUT: P568Q
TCGA-49-AARE-01					MUT: Q797R
TCGA-49-AARN-01	MUT: E23D							MUT: L873P
TCGA-49-AARO-01
TCGA-49-AARQ-01
TCGA-49-AARR-01
TCGA-4B-A93V-01
TCGA-50-5044-01
TCGA-50-5045-01
TCGA-50-5049-01				MUT: D405N
TCGA-50-5051-01
TCGA-50-5055-01
TCGA-50-5066-01
TCGA-50-5068-01				MUT: G699R
TCGA-50-5072-01
TCGA-50-5930-01	MUT: R337H			MUT: I839F						MUT: L579*
TCGA-50-5931-01
TCGA-50-5932-01
TCGA-50-5933-01				MUT: F532L,R257C
TCGA-50-5935-01					AMP;		MUT: T765I
TCGA-50-5936-01
TCGA-50-5939-01
TCGA-50-5941-01
TCGA-50-5942-01
TCGA-50-5944-01
TCGA-50-5946-01				MUT: R804G
TCGA-50-6590-01
TCGA-50-6591-01
TCGA-50-6592-01
TCGA-50-6593-01
TCGA-50-6594-01
TCGA-50-6595-01				MUT: S744R
TCGA-50-6597-01				AMP;
TCGA-50-6673-01
TCGA-50-7109-01
TCGA-50-8457-01
TCGA-50-8459-01
TCGA-50-8460-01
TCGA-53-7624-01							MUT: S504C
TCGA-53-7626-01			MUT: V82A					MUT: S736C
TCGA-53-7813-01
TCGA-53-A4EZ-01
TCGA-55-1592-01
TCGA-55-1594-01
TCGA-55-1595-01
TCGA-55-1596-01
TCGA-55-5899-01		AMP;
TCGA-55-6543-01
TCGA-55-6642-01
TCGA-55-6712-01
TCGA-55-6968-01					AMP;
TCGA-55-6969-01				MUT: V33F				MUT: R52H	MUT: G165S	MUT: QE512H*
TCGA-55-6970-01
TCGA-55-6971-01
TCGA-55-6972-01					AMP;		MUT: M602I
TCGA-55-6975-01
TCGA-55-6978-01
TCGA-55-6979-01
TCGA-55-6980-01
TCGA-55-6981-01
TCGA-55-6982-01							MUT: L385F			MUT: M299I
TCGA-55-6983-01
TCGA-55-6984-01
TCGA-55-6985-01
TCGA-55-6986-01
TCGA-55-6987-01				MUT: Y46*
TCGA-55-7227-01
TCGA-55-7281-01							MUT: L232V
TCGA-55-7283-01					AMP;
TCGA-55-7284-01
TCGA-55-7570-01				MUT: F727L
TCGA-55-7573-01
TCGA-55-7574-01
TCGA-55-7576-01				MUT: S184R
TCGA-55-7724-01
TCGA-55-7725-01
TCGA-55-7726-01				MUT: C306G
TCGA-55-7727-01
TCGA-55-7728-01
TCGA-55-7815-01			HOMDEL;
TCGA-55-7903-01
TCGA-55-7907-01
TCGA-55-7910-01		HOMDEL;	HOMDEL;
TCGA-55-7911-01
TCGA-55-7913-01
TCGA-55-7914-01
TCGA-55-7994-01						MUT: L52*
TCGA-55-7995-01				MUT: L280Q						MUT: G224C
TCGA-55-8085-01
TCGA-55-8087-01
TCGA-55-8089-01										MUT: L610R
TCGA-55-8090-01
TCGA-55-8091-01
TCGA-55-8092-01
TCGA-55-8094-01
TCGA-55-8096-01
TCGA-55-8097-01
TCGA-55-8203-01			MUT: T666A	MUT: L621M	AMP;
TCGA-55-8204-01
TCGA-55-8205-01
TCGA-55-8206-01
TCGA-55-8207-01						MUT: Q100L
TCGA-55-8208-01			MUT: A543E
TCGA-55-8299-01										MUT: C810F
TCGA-55-8301-01
TCGA-55-8505-01
TCGA-55-8506-01		MUT: A550T	MUT: A549T	MUT: S645Y				MUT: T750Nfs*8
TCGA-55-8507-01
TCGA-55-8508-01					AMP;
TCGA-55-8510-01
TCGA-55-8511-01
TCGA-55-8512-01
TCGA-55-8513-01
TCGA-55-8514-01		HOMDEL;	HOMDEL;
TCGA-55-8614-01
TCGA-55-8615-01
TCGA-55-8616-01
TCGA-55-8619-01
TCGA-55-8620-01
TCGA-55-8621-01
TCGA-55-A48X-01							MUT: L884I
TCGA-55-A48Y-01	MUT: L237V			MUT: L470Sfs*43			AMP;	AMP;
TCGA-55-A48Z-01
TCGA-55-A490-01		MUT: T335K		MUT: P13T	MUT: H449N
TCGA-55-A491-01
TCGA-55-A492-01
TCGA-55-A493-01
TCGA-55-A494-01
TCGA-55-A4DF-01
TCGA-55-A4DG-01
TCGA-55-A57B-01
TCGA-62-8394-01
TCGA-62-8395-01										MUT: A519V
TCGA-62-8397-01
TCGA-62-8399-01			HOMDEL;
TCGA-62-8402-01
TCGA-62-A46O-01			HOMDEL;
TCGA-62-A46P-01
TCGA-62-A46R-01
TCGA-62-A46S-01
TCGA-62-A46U-01
TCGA-62-A46V-01
TCGA-62-A46Y-01
TCGA-62-A470-01
TCGA-62-A471-01
TCGA-62-A472-01
TCGA-64-1676-01					AMP;		HOMDEL;	HOMDEL;
TCGA-64-1677-01
TCGA-64-1678-01							HOMDEL;	HOMDEL;
TCGA-64-1679-01	MUT: V546L
TCGA-64-1680-01				MUT: D302H
TCGA-64-1681-01
TCGA-64-5774-01
TCGA-64-5775-01							MUT: Q458K
TCGA-64-5778-01
TCGA-64-5779-01
TCGA-64-5781-01				MUT: V644L,R791M
TCGA-64-5815-01
TCGA-67-3770-01						MUT: G31*	MUT: N676Y
TCGA-67-3771-01									MUT: G429*
TCGA-67-3772-01
TCGA-67-3773-01
TCGA-67-3774-01
TCGA-67-4679-01
TCGA-67-6215-01
TCGA-67-6216-01
TCGA-67-6217-01
TCGA-69-7760-01
TCGA-69-7761-01					AMP;
TCGA-69-7763-01				MUT: H529N
TCGA-69-7764-01
TCGA-69-7765-01				MUT: T829P
TCGA-69-7973-01
TCGA-69-7974-01				MUT: Q248K
TCGA-69-7978-01
TCGA-69-7979-01
TCGA-69-7980-01
TCGA-69-8253-01
TCGA-69-8254-01
TCGA-69-8255-01	AMP;					AMP;				AMP;
TCGA-69-A59K-01				MUT: S352F
TCGA-71-6725-01
TCGA-73-4659-01				MUT: W808F
TCGA-73-4662-01
TCGA-73-4666-01
TCGA-73-4668-01
TCGA-73-4670-01
TCGA-73-4675-01
TCGA-73-4676-01
TCGA-73-4677-01				MUT: G221S
TCGA-73-7498-01
TCGA-73-7499-01					MUT: T239A
TCGA-73-A9RS-01
TCGA-75-5122-01
TCGA-75-5125-01
TCGA-75-5126-01
TCGA-75-5146-01
TCGA-75-5147-01
TCGA-75-6203-01
TCGA-75-6205-01
TCGA-75-6206-01
TCGA-75-6207-01
TCGA-75-6211-01			HOMDEL;	MUT: S681*
TCGA-75-6212-01
TCGA-75-6214-01				MUT: S374T				MUT: L396S
TCGA-75-7025-01
TCGA-75-7027-01
TCGA-75-7030-01
TCGA-75-7031-01
TCGA-78-7145-01		MUT: S465C
TCGA-78-7146-01
TCGA-78-7147-01
TCGA-78-7148-01
TCGA-78-7149-01				MUT: S790N	AMP;
TCGA-78-7150-01
TCGA-78-7152-01
TCGA-78-7153-01
TCGA-78-7154-01
TCGA-78-7155-01	MUT: Y603F
TCGA-78-7156-01
TCGA-78-7158-01
TCGA-78-7159-01			HOMDEL;
TCGA-78-7160-01					AMP;
TCGA-78-7161-01
TCGA-78-7162-01
TCGA-78-7163-01
TCGA-78-7166-01
TCGA-78-7167-01
TCGA-78-7220-01
TCGA-78-7535-01
TCGA-78-7536-01			HOMDEL;					MUT: R449S
TCGA-78-7537-01
TCGA-78-7539-01
TCGA-78-7540-01				MUT: W746C
TCGA-78-7542-01
TCGA-78-7633-01				MUT: E94*
TCGA-78-8640-01		MUT: K695N
TCGA-78-8648-01
TCGA-78-8655-01
TCGA-78-8660-01
TCGA-78-8662-01				MUT: G803R
TCGA-80-5607-01
TCGA-80-5608-01
TCGA-80-5611-01
TCGA-83-5908-01				MUT: Q743K	MUT: Q73L
TCGA-86-6562-01					AMP;
TCGA-86-6851-01
TCGA-86-7701-01
TCGA-86-7711-01
TCGA-86-7713-01
TCGA-86-7714-01
TCGA-86-7953-01
TCGA-86-7954-01
TCGA-86-7955-01
TCGA-86-8054-01
TCGA-86-8055-01
TCGA-86-8056-01
TCGA-86-8073-01
TCGA-86-8074-01	AMP;					AMP;				AMP;
TCGA-86-8075-01
TCGA-86-8076-01						MUT: M577I
TCGA-86-8278-01
TCGA-86-8279-01
TCGA-86-8280-01
TCGA-86-8281-01
TCGA-86-8358-01
TCGA-86-8359-01
TCGA-86-8585-01				MUT: W332C
TCGA-86-8668-01
TCGA-86-8669-01
TCGA-86-8671-01
TCGA-86-8672-01
TCGA-86-8673-01
TCGA-86-8674-01
TCGA-86-A456-01					MUT: G235*
TCGA-86-A4JF-01					AMP;
TCGA-86-A4P7-01
TCGA-86-A4P8-01
TCGA-91-6828-01
TCGA-91-6829-01				MUT: A291P
TCGA-91-6830-01
TCGA-91-6831-01						MUT: M595R
TCGA-91-6835-01
TCGA-91-6836-01
TCGA-91-6840-01
TCGA-91-6847-01
TCGA-91-6848-01		MUT: R677W
TCGA-91-6849-01				MUT: S730Tfs*4
TCGA-91-7771-01
TCGA-91-8496-01
TCGA-91-8497-01
TCGA-91-8499-01
TCGA-91-A4BC-01
TCGA-91-A4BD-01
TCGA-93-7347-01
TCGA-93-7348-01
TCGA-93-8067-01		MUT: M270I		MUT: Y709C
TCGA-93-A4JN-01
TCGA-93-A4JO-01									MUT: S496L
TCGA-93-A4JP-01
TCGA-93-A4JQ-01							MUT: D705E
TCGA-95-7039-01
TCGA-95-7043-01
TCGA-95-7562-01									MUT: P489Q
TCGA-95-7567-01
TCGA-95-7944-01
TCGA-95-7947-01
TCGA-95-7948-01							MUT: T1035R
TCGA-95-8039-01
TCGA-95-8494-01
TCGA-95-A4VK-01
TCGA-95-A4VN-01
TCGA-95-A4VP-01
TCGA-97-7546-01	MUT: H38N
TCGA-97-7547-01								MUT: E606*
TCGA-97-7552-01
TCGA-97-7553-01
TCGA-97-7554-01				MUT: C747F
TCGA-97-7937-01
TCGA-97-7938-01
TCGA-97-7941-01
TCGA-97-8171-01
TCGA-97-8172-01
TCGA-97-8174-01
TCGA-97-8175-01
TCGA-97-8176-01
TCGA-97-8177-01
TCGA-97-8179-01
TCGA-97-8547-01
TCGA-97-8552-01
TCGA-97-A4LX-01
TCGA-97-A4M0-01
TCGA-97-A4M1-01
TCGA-97-A4M2-01
TCGA-97-A4M3-01
TCGA-97-A4M5-01
TCGA-97-A4M6-01
TCGA-97-A4M7-01
TCGA-99-7458-01
TCGA-99-8025-01	MUT: M516K
TCGA-99-8028-01							MUT: F417V	MUT: L220Q,P1005H
TCGA-99-8032-01
TCGA-99-8033-01
TCGA-99-AA5R-01
TCGA-J2-8192-01
TCGA-J2-8194-01					MUT: P518L					MUT: H268N
TCGA-J2-A4AD-01			HOMDEL;					MUT: G811R
TCGA-J2-A4AE-01
TCGA-J2-A4AG-01
TCGA-L4-A4E5-01
TCGA-L9-A443-01
TCGA-L9-A444-01						MUT: R293P
TCGA-L9-A50W-01
TCGA-L9-A5IP-01
TCGA-L9-A7SV-01				MUT: G699W				MUT: L382V
TCGA-L9-A8F4-01
TCGA-MN-A4N1-01				MUT: H728N
TCGA-MN-A4N4-01
TCGA-MN-A4N5-01
TCGA-MP-A4SW-01
TCGA-MP-A4T2-01
TCGA-MP-A4T4-01
TCGA-MP-A4T6-01
TCGA-MP-A4T7-01					AMP;
TCGA-MP-A4T8-01
TCGA-MP-A4T9-01
TCGA-MP-A4TA-01				MUT: Q599*	MUT: K680*
TCGA-MP-A4TC-01										MUT: H143Y
TCGA-MP-A4TD-01
TCGA-MP-A4TE-01				MUT: P373T
TCGA-MP-A4TF-01	AMP;					AMP;				AMP;
TCGA-MP-A4TH-01	MUT: S53L
TCGA-MP-A4TI-01					MUT: S542F
TCGA-MP-A4TJ-01
TCGA-MP-A4TK-01	AMP;					AMP;				AMP;
TCGA-MP-A5C7-01
TCGA-NJ-A4YF-01				MUT: L503I
TCGA-NJ-A4YG-01				MUT: Q588H
TCGA-NJ-A4YI-01
TCGA-NJ-A4YP-01
TCGA-NJ-A4YQ-01					AMP;				MUT: S972N
TCGA-NJ-A55A-01
TCGA-NJ-A55O-01		MUT: G157*
TCGA-NJ-A55R-01						MUT: V267F
TCGA-NJ-A7XG-01
TCGA-O1-A52J-01
TCGA-S2-AA1A-01							HOMDEL;	HOMDEL;
TCGA-18-3406-01
TCGA-18-3407-01
TCGA-18-3408-01							MUT: E170*	MUT: G330V
TCGA-18-3409-01
TCGA-18-3410-01				MUT: F483Sfs*13
TCGA-18-3411-01
TCGA-18-3412-01
TCGA-18-3414-01
TCGA-18-3415-01
TCGA-18-3416-01
TCGA-18-3417-01
TCGA-18-3419-01
TCGA-18-3421-01				MUT: P220Q
TCGA-18-4083-01
TCGA-18-4086-01
TCGA-18-4721-01
TCGA-18-5592-01
TCGA-18-5595-01
TCGA-21-1070-01	MUT: E630*
TCGA-21-1071-01
TCGA-21-1075-01
TCGA-21-1076-01
TCGA-21-1077-01
TCGA-21-1078-01
TCGA-21-1079-01									MUT: D239N
TCGA-21-1081-01
TCGA-21-1082-01
TCGA-21-1083-01				MUT: H179L
TCGA-21-5782-01
TCGA-21-5784-01				MUT: Q219K
TCGA-21-5786-01
TCGA-21-5787-01
TCGA-21-A5DI-01
TCGA-22-0940-01
TCGA-22-0944-01	AMP;				MUT: Y209*	AMP;				AMP;
TCGA-22-1000-01
TCGA-22-1002-01
TCGA-22-1005-01			MUT: P646L
TCGA-22-1011-01				MUT: F54C
TCGA-22-1012-01
TCGA-22-1016-01
TCGA-22-4591-01
TCGA-22-4593-01							HOMDEL;	HOMDEL;
TCGA-22-4594-01					AMP;		MUT: Q1002H
TCGA-22-4595-01
TCGA-22-4596-01
TCGA-22-4599-01
TCGA-22-4601-01
TCGA-22-4604-01
TCGA-22-4607-01
TCGA-22-4613-01
TCGA-22-5471-01
TCGA-22-5472-01
TCGA-22-5473-01
TCGA-22-5474-01				MUT: T413S
TCGA-22-5477-01
TCGA-22-5478-01
TCGA-22-5479-01
TCGA-22-5480-01
TCGA-22-5481-01	MUT: K520N
TCGA-22-5482-01								MUT: T60A
TCGA-22-5483-01
TCGA-22-5485-01
TCGA-22-5489-01							MUT: N503Y
TCGA-22-5491-01									MUT: G429R
TCGA-22-5492-01
TCGA-33-4532-01		HOMDEL;	HOMDEL;
TCGA-33-4533-01
TCGA-33-4538-01
TCGA-33-4547-01
TCGA-33-4566-01
TCGA-33-4582-01
TCGA-33-4583-01
TCGA-33-4586-01
TCGA-33-4589-01
TCGA-33-6737-01			MUT: E884Q						HOMDEL;
TCGA-33-6738-01				MUT: M437I				MUT: D788H
TCGA-33-A4WN-01
TCGA-33-A5GW-01
TCGA-33-AAS8-01
TCGA-33-AASB-01				MUT: E178*
TCGA-33-AASD-01
TCGA-33-AASI-01
TCGA-33-AASJ-01		MUT: H147Y
TCGA-33-AASL-01
TCGA-34-2596-01
TCGA-34-2600-01							HOMDEL;	HOMDEL;
TCGA-34-2604-01
TCGA-34-2605-01
TCGA-34-2608-01
TCGA-34-2609-01
TCGA-34-5231-01
TCGA-34-5232-01				MUT: D60E
TCGA-34-5234-01								MUT: H770R
TCGA-34-5236-01
TCGA-34-5239-01
TCGA-34-5240-01
TCGA-34-5927-01
TCGA-34-5928-01		MUT: S249L
TCGA-34-5929-01				MUT: K186N
TCGA-34-7107-01
TCGA-34-8454-01
TCGA-34-8455-01
TCGA-34-8456-01
TCGA-34-A5IX-01
TCGA-37-3783-01
TCGA-37-3789-01
TCGA-37-3792-01
TCGA-37-4129-01
TCGA-37-4132-01
TCGA-37-4133-01
TCGA-37-4135-01
TCGA-37-4141-01
TCGA-37-5819-01
TCGA-37-A5EL-01
TCGA-37-A5EM-01
TCGA-37-A5EN-01
TCGA-39-5011-01				MUT: D273E,L315P
TCGA-39-5016-01
TCGA-39-5019-01
TCGA-39-5021-01
TCGA-39-5022-01
TCGA-39-5024-01
TCGA-39-5027-01
TCGA-39-5028-01								MUT: S765Y
TCGA-39-5029-01
TCGA-39-5030-01
TCGA-39-5031-01
TCGA-39-5034-01									HOMDEL;
TCGA-39-5035-01
TCGA-39-5036-01
TCGA-39-5037-01				MUT: K351*
TCGA-39-5039-01
TCGA-43-2576-01			HOMDEL;
TCGA-43-2578-01
TCGA-43-2581-01					AMP;
TCGA-43-3394-01
TCGA-43-3920-01
TCGA-43-5668-01
TCGA-43-6143-01
TCGA-43-6647-01	MUT: T596I		HOMDEL;
TCGA-43-6770-01
TCGA-43-6771-01
TCGA-43-6773-01
TCGA-43-8115-01
TCGA-43-8116-01
TCGA-43-8118-01
TCGA-43-A474-01			HOMDEL;
TCGA-43-A475-01						MUT: V377Nfs*12
TCGA-43-A56U-01
TCGA-43-A56V-01
TCGA-46-3765-01
TCGA-46-3766-01			HOMDEL;
TCGA-46-3767-01
TCGA-46-3768-01
TCGA-46-3769-01
TCGA-46-6025-01			HOMDEL;
TCGA-46-6026-01
TCGA-51-4079-01
TCGA-51-4080-01
TCGA-51-4081-01
TCGA-56-1622-01			HOMDEL;
TCGA-56-5897-01
TCGA-56-5898-01
TCGA-56-6545-01
TCGA-56-6546-01
TCGA-56-7823-01
TCGA-56-8082-01
TCGA-56-8083-01
TCGA-56-8201-01
TCGA-56-8304-01
TCGA-56-8305-01
TCGA-56-8307-01
TCGA-56-8308-01
TCGA-56-8309-01
TCGA-56-8504-01
TCGA-56-8622-01
TCGA-56-8624-01
TCGA-56-8625-01					MUT: N784K
TCGA-56-8626-01
TCGA-56-8628-01
TCGA-56-8629-01
TCGA-56-A49D-01
TCGA-56-A4BW-01
TCGA-56-A4BX-01
TCGA-56-A4BY-01				MUT: S589I
TCGA-56-A4ZJ-01
TCGA-56-A4ZK-01
TCGA-56-A5DR-01
TCGA-56-A5DS-01
TCGA-56-A62T-01							HOMDEL;	HOMDEL;
TCGA-58-8386-01
TCGA-58-8387-01
TCGA-58-8388-01						MUT: D401H
TCGA-58-8390-01					MUT: V185L
TCGA-58-8391-01									MUT: R639H
TCGA-58-8392-01
TCGA-58-8393-01
TCGA-58-A46J-01
TCGA-58-A46K-01
TCGA-58-A46L-01				MUT: C306F
TCGA-58-A46M-01
TCGA-58-A46N-01
TCGA-60-2695-01									HOMDEL;
TCGA-60-2698-01	HOMDEL;					HOMDEL;				HOMDEL;
TCGA-60-2707-01
TCGA-60-2708-01
TCGA-60-2709-01
TCGA-60-2710-01
TCGA-60-2711-01
TCGA-60-2712-01
TCGA-60-2713-01		MUT: I314V
TCGA-60-2714-01				MUT: Y652C
TCGA-60-2715-01							AMP;	AMP;	MUT: S294C
TCGA-60-2716-01
TCGA-60-2719-01
TCGA-60-2720-01
TCGA-60-2721-01
TCGA-60-2722-01
TCGA-60-2723-01
TCGA-60-2724-01
TCGA-60-2725-01
TCGA-60-2726-01				MUT: V638L
TCGA-63-5128-01
TCGA-63-5131-01
TCGA-63-6202-01
TCGA-63-7020-01
TCGA-63-7021-01		AMP;	AMP;
TCGA-63-7022-01
TCGA-63-7023-01
TCGA-63-A5M9-01
TCGA-63-A5MB-01				MUT: G111V	AMP;
TCGA-63-A5MG-01
TCGA-63-A5MH-01
TCGA-63-A5MI-01
TCGA-63-A5MJ-01		HOMDEL;	AMP;	MUT: W797*
TCGA-63-A5ML-01
TCGA-63-A5MM-01
TCGA-63-A5MN-01
TCGA-63-A5MP-01			MUT: R868K
TCGA-63-A5MR-01
TCGA-63-A5MS-01					MUT: Q811K
TCGA-63-A5MT-01					AMP;
TCGA-63-A5MU-01
TCGA-63-A5MV-01
TCGA-63-A5MW-01
TCGA-63-A5MY-01
TCGA-66-2727-01
TCGA-66-2734-01
TCGA-66-2742-01
TCGA-66-2744-01	AMP;			MUT: C583F		AMP;				AMP;
TCGA-66-2754-01				AMP;
TCGA-66-2755-01			MUT: I622V
TCGA-66-2756-01
TCGA-66-2757-01
TCGA-66-2758-01			HOMDEL;				HOMDEL;	HOMDEL;
TCGA-66-2759-01
TCGA-66-2763-01		HOMDEL;	HOMDEL;
TCGA-66-2765-01
TCGA-66-2766-01
TCGA-66-2767-01		MUT: P47S
TCGA-66-2769-01										MUT: F672C
TCGA-66-2770-01
TCGA-66-2771-01
TCGA-66-2773-01			HOMDEL;
TCGA-66-2777-01		HOMDEL;	HOMDEL;
TCGA-66-2778-01
TCGA-66-2780-01
TCGA-66-2781-01	HOMDEL;					HOMDEL;				HOMDEL;
TCGA-66-2782-01
TCGA-66-2783-01
TCGA-66-2785-01
TCGA-66-2786-01
TCGA-66-2787-01
TCGA-66-2788-01
TCGA-66-2789-01
TCGA-66-2791-01
TCGA-66-2792-01
TCGA-66-2793-01
TCGA-66-2794-01							MUT: S415R
TCGA-66-2795-01
TCGA-66-2800-01
TCGA-68-7757-01
TCGA-68-8250-01					MUT: R446L
TCGA-68-8251-01
TCGA-68-A59J-01				MUT: C585Y
TCGA-6A-AB49-01
TCGA-70-6722-01		HOMDEL;
TCGA-70-6723-01
TCGA-77-6842-01
TCGA-77-6843-01
TCGA-77-6844-01
TCGA-77-6845-01			HOMDEL;
TCGA-77-8128-01
TCGA-77-8130-01
TCGA-77-8131-01
TCGA-77-8133-01
TCGA-77-8136-01
TCGA-77-8138-01
TCGA-77-8139-01			HOMDEL;
TCGA-77-8140-01							MUT: P269A
TCGA-77-8143-01			MUT: L245S
TCGA-77-8144-01
TCGA-77-8145-01
TCGA-77-8148-01		HOMDEL;
TCGA-77-8150-01
TCGA-77-8153-01
TCGA-77-8154-01
TCGA-77-8156-01
TCGA-77-A5FZ-01
TCGA-77-A5G1-01
TCGA-77-A5G3-01								MUT: L318V
TCGA-77-A5G6-01				MUT: G617C,L546I
TCGA-77-A5G7-01
TCGA-77-A5G8-01
TCGA-77-A5GA-01							HOMDEL;	HOMDEL;
TCGA-77-A5GB-01
TCGA-77-A5GF-01								MUT: V823F
TCGA-77-A5GH-01
TCGA-79-5596-01			MUT: L513Q
TCGA-85-6175-01
TCGA-85-6560-01
TCGA-85-6561-01
TCGA-85-6798-01
TCGA-85-8048-01
TCGA-85-8049-01				MUT: S386R
TCGA-85-8052-01
TCGA-85-8070-01
TCGA-85-8071-01
TCGA-85-8072-01
TCGA-85-8276-01				MUT: Q683K
TCGA-85-8277-01				MUT: Q81H
TCGA-85-8287-01
TCGA-85-8288-01
TCGA-85-8350-01
TCGA-85-8351-01
TCGA-85-8352-01
TCGA-85-8353-01
TCGA-85-8354-01									MUT: S12C
TCGA-85-8355-01
TCGA-85-8479-01
TCGA-85-8481-01			HOMDEL;
TCGA-85-8580-01
TCGA-85-8582-01
TCGA-85-8584-01
TCGA-85-8664-01
TCGA-85-8666-01				MUT: N176I
TCGA-85-A4CL-01
TCGA-85-A4CN-01
TCGA-85-A4JB-01
TCGA-85-A4JC-01
TCGA-85-A4PA-01
TCGA-85-A4QQ-01
TCGA-85-A4QR-01
TCGA-85-A50M-01			HOMDEL;				HOMDEL;	HOMDEL;
TCGA-85-A50Z-01							MUT: I195T
TCGA-85-A510-01									HOMDEL;
TCGA-85-A511-01							MUT: G331L
TCGA-85-A512-01				MUT: R669T,N160I
TCGA-85-A513-01
TCGA-85-A53L-01
TCGA-85-A5B5-01
TCGA-90-6837-01
TCGA-90-A4ED-01				MUT: R606Q
TCGA-90-A4EE-01
TCGA-90-A59Q-01							MUT: A962E
TCGA-92-8063-01
TCGA-92-8064-01
TCGA-92-8065-01
TCGA-94-7033-01
TCGA-94-8035-01
TCGA-94-8490-01				MUT: X31_splice	MUT: I58V
TCGA-94-8491-01							MUT: D745Y
TCGA-94-A4VJ-01						MUT: H311Y
TCGA-94-A5I4-01
TCGA-94-A5I6-01
TCGA-96-8169-01
TCGA-96-8170-01
TCGA-96-A4JK-01
TCGA-96-A4JL-01
TCGA-98-8020-01
TCGA-98-8021-01						MUT: Q637*,F365L
TCGA-98-8022-01
TCGA-98-8023-01
TCGA-98-A538-01
TCGA-98-A539-01
TCGA-98-A53A-01
TCGA-98-A53B-01
TCGA-98-A53C-01
TCGA-98-A53I-01
TCGA-98-A53J-01
TCGA-J1-A4AH-01
TCGA-L3-A4E7-01
TCGA-L3-A524-01
TCGA-LA-A446-01
TCGA-LA-A7SW-01
TCGA-60-2697-01
TCGA-60-2703-01
TCGA-60-2704-01			HOMDEL;
TCGA-33-4587-01
TCGA-22-4605-01
TCGA-22-4609-01
TCGA-39-5040-01
TCGA-43-5670-01
TCGA-21-5783-01
TCGA-51-6867-01
TCGA-77-7138-01
TCGA-77-7139-01
TCGA-77-7140-01				MUT: R780S			HOMDEL;	HOMDEL;
TCGA-77-7141-01
TCGA-77-7142-01
TCGA-56-7221-01
TCGA-56-7222-01
TCGA-56-7223-01			MUT: I566V
TCGA-77-7335-01
TCGA-77-7337-01				MUT: V651D
TCGA-77-7338-01
TCGA-92-7341-01
TCGA-98-7454-01
TCGA-77-7463-01			HOMDEL;
TCGA-77-7465-01					MUT: P406H
TCGA-96-7544-01			HOMDEL;
TCGA-96-7545-01
TCGA-94-7557-01
TCGA-56-7579-01
TCGA-56-7580-01
TCGA-56-7582-01
TCGA-52-7622-01			HOMDEL;				MUT: A859G
TCGA-43-7656-01
TCGA-43-7657-01
TCGA-43-7658-01						MUT: T590S
TCGA-85-7696-01					AMP;
TCGA-85-7697-01								MUT: L648V
TCGA-85-7698-01
TCGA-85-7699-01
TCGA-85-7710-01
TCGA-56-7730-01			HOMDEL;
TCGA-56-7731-01								MUT: N303K
TCGA-68-7755-01
TCGA-68-7756-01
TCGA-90-7766-01
TCGA-90-7767-01
TCGA-90-7769-01			HOMDEL;	MUT: P145H
TCGA-52-7809-01									HOMDEL;
TCGA-52-7810-01
TCGA-52-7812-01
TCGA-56-7822-01			MUT: A700V
TCGA-85-7843-01
TCGA-85-7844-01
TCGA-94-7943-01
TCGA-85-7950-01
TCGA-90-7964-01
TCGA-77-8007-01
TCGA-77-8008-01					MUT: L574F
TCGA-77-8009-01
TCGA-MF-A522-01		HOMDEL;	HOMDEL;
TCGA-NC-A5HD-01
TCGA-NC-A5HE-01					AMP;
TCGA-NC-A5HF-01
TCGA-NC-A5HG-01			MUT: I840V
TCGA-NC-A5HH-01										MUT: S157P
TCGA-NC-A5HI-01
TCGA-NC-A5HJ-01
TCGA-NC-A5HK-01
TCGA-NC-A5HL-01			MUT: P504H
TCGA-NC-A5HM-01
TCGA-NC-A5HN-01
TCGA-NC-A5HO-01
TCGA-NC-A5HP-01					AMP;
TCGA-NC-A5HQ-01
TCGA-NC-A5HR-01
TCGA-NC-A5HT-01
TCGA-NK-A5CR-01
TCGA-NK-A5CT-01
TCGA-NK-A5CX-01
TCGA-NK-A5D1-01
TCGA-NK-A7XE-01
TCGA-O2-A52N-01
TCGA-O2-A52Q-01
TCGA-O2-A52S-01				MUT: T537K
TCGA-O2-A52V-01
TCGA-O2-A52W-01
TCGA-O2-A5IB-01
TCGA-XC-AA0X-01				MUT: S374R

## Sheet: C. ADC % altered
Gene symbol	# cases altered	% cases altered*	Somatic mutation rate (%)	Deletions (%)	Amplifications (%)	mRNA upregulation (%)
TLR1	15	0.07	2.2	0	0.87	3.9
TLR2	10	0.04	0.4	0	0	3.9
TLR3	14	0.06	0.9	2.2	0	3
TLR4	44	0.19	12.6	0	1.3	6.95
TLR5	36	0.16	0.9	0	6.1	9.57
TLR6	19	0.08	0.9	0	0.87	6.5
TLR7	19	0.08	3.9	0.43	0	3.9
TLR8	17	0.07	3.5	0.43	0	3.47
TLR9	16	0.07	1.7	0	0	5.7
TLR10	13	0.06	1.7	0	0.87	3.47
*Includes mRNA upregulation

## Sheet: D. ADC alteration types
Case ID	TLR1	TLR2	TLR3	TLR4	TLR5	TLR6	TLR7	TLR8	TLR9	TLR10
TCGA-05-4249-01					AMP;			MUT: R454*
TCGA-05-4382-01				MUT: G111*				MUT: D709N
TCGA-05-4384-01
TCGA-05-4389-01
TCGA-05-4390-01							MUT: F549I
TCGA-05-4395-01						UP;
TCGA-05-4396-01				MUT: A462PAMP;	AMP;
TCGA-05-4398-01				MUT: E798*
TCGA-05-4402-01							MUT: P540H	MUT: P138S
TCGA-05-4403-01
TCGA-05-4405-01
TCGA-05-4410-01	AMP;					AMP;				MUT: T740NAMP;
TCGA-05-4415-01						UP;			MUT: W886G
TCGA-05-4417-01	AMP;		HOMDEL;			AMP;			UP;	AMP;
TCGA-05-4418-01
TCGA-05-4420-01
TCGA-05-4422-01
TCGA-05-4424-01				MUT: P113T
TCGA-05-4425-01			UP;
TCGA-05-4426-01
TCGA-05-4430-01
TCGA-05-4432-01
TCGA-05-4433-01
TCGA-05-5420-01	UP;			UP;				UP;		UP;
TCGA-05-5423-01				UP;
TCGA-05-5428-01				MUT: S374R				MUT: D709Y
TCGA-05-5429-01
TCGA-05-5715-01					AMP;UP;
TCGA-35-3615-01
TCGA-38-4626-01				MUT: S415IUP;
TCGA-38-4627-01				UP;
TCGA-38-4628-01						MUT: L615V
TCGA-38-4631-01								MUT: N231K
TCGA-38-4632-01				MUT: S520Y
TCGA-38-6178-01				AMP;
TCGA-44-2655-01					AMP;
TCGA-44-2656-01			MUT: L14Pfs*18				UP;
TCGA-44-2657-01									UP;	UP;
TCGA-44-2659-01			UP;
TCGA-44-2661-01	UP;	UP;		UP;	UP;
TCGA-44-2662-01	UP;
TCGA-44-2665-01						UP;
TCGA-44-2666-01
TCGA-44-3396-01							MUT: A358S
TCGA-44-3919-01
TCGA-44-4112-01
TCGA-44-5645-01					UP;	MUT: T188I
TCGA-44-6145-01
TCGA-44-6146-01
TCGA-44-6147-01				MUT: D194E
TCGA-44-6774-01
TCGA-44-6775-01
TCGA-44-6776-01
TCGA-44-6777-01	MUT: Y232HUP;			MUT: D325YUP;			UP;	UP;
TCGA-44-6779-01				UP;	UP;	UP;
TCGA-44-7659-01					UP;
TCGA-44-7662-01
TCGA-44-7670-01
TCGA-44-7671-01
TCGA-44-7672-01									UP;
TCGA-49-4486-01					UP;
TCGA-49-4487-01									MUT: V233AUP;
TCGA-49-4488-01
TCGA-49-4490-01
TCGA-49-4494-01									MUT: N340T
TCGA-49-4501-01
TCGA-49-4505-01
TCGA-49-4506-01					AMP;
TCGA-49-4507-01
TCGA-49-4510-01
TCGA-49-4512-01
TCGA-49-4514-01
TCGA-49-6742-01				MUT: Q781R,D614N
TCGA-49-6744-01
TCGA-49-6745-01
TCGA-49-6761-01
TCGA-49-6767-01				MUT: T537S
TCGA-50-5044-01
TCGA-50-5049-01				MUT: D405NUP;			UP;	UP;
TCGA-50-5051-01									UP;
TCGA-50-5055-01									UP;	UP;
TCGA-50-5068-01				MUT: G699R						UP;
TCGA-50-5072-01						UP;
TCGA-50-5931-01
TCGA-50-5932-01					AMP;
TCGA-50-5933-01				MUT: F532L,R257C						MUT: M1?
TCGA-50-5935-01					UP;		MUT: T765I
TCGA-50-5936-01						UP;
TCGA-50-5939-01
TCGA-50-5941-01
TCGA-50-5942-01		UP;
TCGA-50-5944-01
TCGA-50-6593-01
TCGA-50-6595-01				MUT: S744R
TCGA-50-6597-01				AMP;
TCGA-50-6673-01
TCGA-50-7109-01
TCGA-53-7626-01		UP;	MUT: V82A		UP;			MUT: S736C
TCGA-53-7813-01
TCGA-55-1592-01					UP;
TCGA-55-1594-01									UP;
TCGA-55-1596-01
TCGA-55-6543-01
TCGA-55-6642-01									UP;
TCGA-55-6712-01
TCGA-55-6970-01
TCGA-55-6971-01									UP;
TCGA-55-6972-01					AMP;		MUT: M602I
TCGA-55-6978-01
TCGA-55-6979-01
TCGA-55-6980-01
TCGA-55-6981-01
TCGA-55-6982-01							MUT: L385F			MUT: M299I
TCGA-55-6983-01
TCGA-55-6985-01
TCGA-55-6986-01
TCGA-55-7281-01							MUT: L232V
TCGA-55-7283-01					AMP;
TCGA-55-7573-01		UP;			UP;
TCGA-55-7574-01
TCGA-55-7576-01				MUT: S184R
TCGA-55-7725-01		UP;			UP;
TCGA-55-7727-01
TCGA-55-7728-01
TCGA-55-7815-01			HOMDEL;
TCGA-55-7903-01
TCGA-55-7907-01
TCGA-55-7911-01
TCGA-55-7914-01		UP;	UP;
TCGA-64-1676-01					AMP;		HOMDEL;	HOMDEL;
TCGA-64-1677-01
TCGA-64-1678-01
TCGA-64-1679-01	MUT: V546L
TCGA-64-1680-01		UP;		MUT: D302H	UP;
TCGA-64-1681-01
TCGA-64-5774-01	UP;					UP;
TCGA-64-5775-01							MUT: Q458K
TCGA-64-5778-01
TCGA-64-5781-01
TCGA-67-3771-01									MUT: G429*
TCGA-67-3772-01					MUT: D846G
TCGA-67-3773-01			UP;
TCGA-67-3774-01
TCGA-67-6215-01					AMP;UP;
TCGA-67-6216-01
TCGA-67-6217-01
TCGA-69-7760-01
TCGA-69-7761-01
TCGA-69-7763-01
TCGA-69-7764-01
TCGA-69-7765-01				MUT: T829P
TCGA-71-6725-01
TCGA-73-4658-01										MUT: L77K
TCGA-73-4659-01				MUT: W808F
TCGA-73-4662-01
TCGA-73-4675-01					UP;
TCGA-73-4676-01
TCGA-75-5122-01	UP;			UP;		UP;	UP;	UP;
TCGA-75-5126-01				UP;				UP;
TCGA-75-5146-01
TCGA-75-5147-01	UP;									UP;
TCGA-75-6203-01				UP;			UP;	UP;
TCGA-75-6205-01	UP;			UP;		UP;	UP;
TCGA-75-6207-01
TCGA-75-6211-01			HOMDEL;	MUT: S681*					UP;
TCGA-75-6212-01
TCGA-75-6214-01				MUT: S374T				MUT: L396S
TCGA-75-7025-01
TCGA-75-7027-01						UP;
TCGA-75-7030-01
TCGA-75-7031-01
TCGA-78-7143-01
TCGA-78-7145-01		MUT: S465C
TCGA-78-7147-01
TCGA-78-7148-01
TCGA-78-7149-01				MUT: S790N	AMP;
TCGA-78-7150-01
TCGA-78-7152-01
TCGA-78-7153-01
TCGA-78-7154-01						UP;				UP;
TCGA-78-7155-01	MUT: Y603F
TCGA-78-7156-01						UP;
TCGA-78-7158-01
TCGA-78-7159-01			HOMDEL;						UP;
TCGA-78-7160-01					AMP;	UP;
TCGA-78-7161-01
TCGA-78-7162-01
TCGA-78-7163-01		UP;
TCGA-78-7166-01
TCGA-78-7167-01
TCGA-78-7535-01
TCGA-78-7536-01			HOMDEL;					MUT: R449S
TCGA-78-7537-01
TCGA-78-7539-01
TCGA-78-7540-01				MUT: W746C
TCGA-78-7542-01
TCGA-78-7633-01				MUT: E94*
TCGA-80-5607-01			UP;
TCGA-80-5608-01
TCGA-86-6562-01					AMP;
TCGA-86-6851-01				MUT: L66M					UP;
TCGA-86-7713-01
TCGA-86-7714-01		UP;			UP;
TCGA-91-6828-01
TCGA-91-6829-01	MUT: G533A			MUT: A291P	AMP;
TCGA-91-6835-01				UP;		UP;	UP;	UP;	UP;	UP;
TCGA-91-6840-01
TCGA-91-6847-01
TCGA-91-6849-01				MUT: S730Tfs*4	UP;
TCGA-91-7771-01
TCGA-93-7347-01
TCGA-93-7348-01					UP;
TCGA-95-7039-01
TCGA-95-7043-01					UP;
TCGA-95-7567-01
TCGA-97-7546-01	MUT: H38N				UP;
TCGA-97-7552-01	UP;		UP;			UP;	UP;			UP;
TCGA-97-7553-01				UP;			UP;	UP;
TCGA-97-7554-01				MUT: C747F
TCGA-97-7937-01
TCGA-97-7938-01					UP;
TCGA-97-7941-01
TCGA-99-7458-01			UP;		UP;
TCGA-95-7947-01				UP;
TCGA-95-7948-01							MUT: T1035R
TCGA-73-7498-01
TCGA-73-7499-01					MUT: T239A
TCGA-55-7724-01				UP;	UP;
TCGA-55-7726-01				MUT: C306G
TCGA-69-7980-01
